# Supplementary material for: Single-Larva RNA Sequencing Identifies Markers of Copper Toxicity and Exposure in Early Mytilus californianus Larvae
Source: Front Physiol. 2021 Dec 9;12:647482. doi: 10.3389/fphys.2021.647482 (PMC8696127; doi:10.3389/fphys.2021.647482)
Supplement: Supplementary file 1 [file Table_1.XLSX]

## Sheet: DE_allcopperexposed_2.2_DEinfo
Table S1--Markers of Exposure in both 3 and 6 ug/L copper for pooled larvae. Genes that were DE between all control and all copper exposed animals at each copper concentration were identified.
Transcript Annotation		Differential Expression between 0 and 3 ug/L copper		Differential Expression between 0 and 6 ug/L copper
Blastx against Uniprot	Blastp against Uniprot	log2FoldChange	Adjusted p-value	log2FoldChange	Adjusted p-value
.	.	-4.08256	1.13e-18	-3.33728	6.38e-13
.	.	-3.79689	8.45e-10	-3.77444	3.66e-10
.	.	-3.64632	7.2e-12	-3.51865	1.28e-11
Transforming growth factor-beta-induced protein ig-h3;	Transforming growth factor-beta-induced protein ig-h3;	-3.64551	1.94e-11	-3.17885	5.32e-09
Nose resistant to fluoxetine protein 6;	Nose resistant to fluoxetine protein 6;	-3.54292	3.46e-07	-2.59797	0.000389073
.	.	-3.53688	3.38e-08	-2.37189	0.000610217
Vitelline membrane outer layer protein 1;	Vitelline membrane outer layer protein 1;	-3.50652	2.15e-06	-3.05205	4.24e-05
.	.	-3.45593	2.9e-07	-2.91932	1.67e-05
.	.	-3.41849	9.97e-07	-3.07376	1e-05
Transforming growth factor-beta-induced protein ig-h3;	Transforming growth factor-beta-induced protein ig-h3;	-3.39179	2.19e-09	-2.98104	1.03e-07
.	Insoluble matrix shell protein 5 {ECO:0000303|PubMed:21221694};	-3.33636	3.2e-10	-2.84801	8.08e-08
Ganglioside GM2 activator;	Ganglioside GM2 activator;	-3.32556	7.46e-08	-3.24925	6.61e-08
Lactase-phlorizin hydrolase;	.	-3.32359	3.9e-12	-2.75154	8.41e-09
.	.	-3.31041	1.45e-05	-2.871	0.000194483
Ependymin-related protein 2;	Ependymin-related protein 2;	-3.27588	2.89e-22	-3.08065	9.62e-21
.	Mammalian ependymin-related protein 1;	-3.19626	3.5e-25	-2.79971	2.27e-20
.	.	-3.18509	2.31e-05	-3.16194	1.36e-05
Junctional adhesion molecule B;	Junctional adhesion molecule B;	-3.1817	3.2e-10	-3.65177	2.42e-14
Nose resistant to fluoxetine protein 6;	Nose resistant to fluoxetine protein 6;	-3.17586	1.92e-05	-2.37674	0.00244899
.	C-type lectin domain family 17, member A;	-3.15623	2.29e-05	-2.16743	0.00729675
Junctional adhesion molecule C;	Junctional adhesion molecule C;	-3.14823	2.76e-08	-3.6027	1.41e-11
.	.	-3.13895	0.00010326	-2.87196	0.000339642
.	.	-3.11308	2.46e-08	-2.99992	3.6e-08
.	.	-3.10225	7.99e-12	-2.90164	3.37e-11
.	.	-3.05561	7.36e-09	-2.56132	1.61e-06
.	.	-3.04388	2.52e-07	-2.57844	1.23e-05
Beta-1,3-glucan-binding protein {ECO:0000312|EMBL:AAM21213.1};	Beta-1,3-glucan-binding protein {ECO:0000312|EMBL:AAM21213.1};	-3.03228	3.75e-06	-2.47303	0.000202033
Periostin;	Periostin;	-3.01145	8.07e-14	-2.64657	1.8e-11
.	.	-2.98233	1.41e-10	-2.93527	3.99e-11
Lactase-phlorizin hydrolase;	.	-2.95855	2.12e-10	-2.43969	1.44e-07
.	.	-2.93958	0.000607508	-2.5261	0.00357423
.	.	-2.9158	0.000183325	-2.61229	0.000710671
Alpha-amylase;	Alpha-amylase 1;	-2.90627	0.000519491	-2.19302	0.012624
Collagen alpha-6(VI) chain;	Collagen alpha-6(VI) chain;	-2.89977	1.59e-10	-2.53994	1.14e-08
.	.	-2.89667	7.32e-08	-2.52817	2.28e-06
.	.	-2.88689	0.000371492	-2.59447	0.00119315
.	.	-2.87837	4.3e-09	-2.48772	3.23e-07
Multiple inositol polyphosphate phosphatase 1 {ECO:0000250|UniProtKB:Q9UNW1};	Multiple inositol polyphosphate phosphatase 1 {ECO:0000250|UniProtKB:Q9UNW1};	-2.87654	0.000979198	-2.86096	0.000625796
Cyclic nucleotide-binding domain-containing protein 2;	Cyclic nucleotide-binding domain-containing protein 2;	-2.87548	0.000509296	-2.7113	0.000762063
Temptin;	.	-2.83288	5.75e-07	-2.55633	4.7e-06
.	.	-2.82889	1.83e-05	-2.42417	0.000221798
.	.	-2.8238	4.01e-12	-2.08019	4.32e-07
.	Suprabasin;	-2.81524	0.00123898	-1.98395	0.0351348
Inactive pancreatic lipase-related protein 1;	Inactive pancreatic lipase-related protein 1;	-2.8127	0.000130774	-2.96304	1.95e-05
.	.	-2.81034	2.46e-05	-2.70842	2.49e-05
.	.	-2.79432	2.52e-07	-2.32847	1.56e-05
Temptin;	Temptin;	-2.78834	6.98e-07	-2.30523	4.17e-05
Cytochrome P450 4Z1;	Cytochrome P450 4Z1;	-2.77535	0.000586922	-2.43231	0.00244758
.	.	-2.77518	4.91e-07	-2.28989	3.28e-05
Perlucin;	Perlucin-like protein {ECO:0000303|PubMed:21643827};	-2.76113	3.47e-07	-2.69165	2.25e-07
.	.	-2.76106	1.62e-14	-2.01313	2.91e-08
.	.	-2.75764	0.000988636	-2.22523	0.00932927
Zinc transporter ZIP12;	Zinc transporter ZIP12;	-2.75647	0.00232159	-2.3868	0.0082945
.	.	-2.75121	3.51e-05	-2.41606	0.000239435
.	.	-2.75072	4.91e-15	-2.23617	6.68e-11
.	.	-2.74812	0.00179739	-2.90254	0.00042166
.	.	-2.73919	0.000912153	-3.92933	4.27e-08
Contactin-5;	Contactin-5;	-2.72939	0.000537479	-2.77355	0.000202109
.	.	-2.7276	0.00053011	-3.84965	2.33e-08
Transforming growth factor-beta-induced protein ig-h3;	Transforming growth factor-beta-induced protein ig-h3;	-2.72324	0.000726879	-2.47874	0.00172164
.	.	-2.7227	0.00117213	-2.54814	0.00174376
.	.	-2.72033	0.000575335	-3.85942	2.33e-08
Ovochymase-1;	Ovochymase-1;	-2.71988	5.94e-06	-2.30822	0.000113324
.	.	-2.7192	3.93e-05	-2.53661	8.77e-05
Periostin;	Periostin;	-2.70321	3.45e-09	-2.32579	2.25e-07
Transmembrane protease serine 3;	Transmembrane protease serine 3;	-2.70236	6.99e-15	-2.50709	8.83e-14
Transforming growth factor-beta-induced protein ig-h3;	Transforming growth factor-beta-induced protein ig-h3;	-2.69834	4.06e-10	-2.83613	5.9e-12
Calcitonin receptor;	Calcitonin receptor;	-2.68415	0.00190058	-2.0903	0.0193148
.	.	-2.67492	9.5e-05	-2.96551	3.66e-06
.	Suprabasin;	-2.67331	0.000337225	-2.75913	7.93e-05
Complement C1q-like protein 4;	Complement C1q-like protein 4;	-2.66791	5.64e-08	-2.75622	4.16e-09
Deleted in malignant brain tumors 1 protein;	Deleted in malignant brain tumors 1 protein;	-2.6411	1.64e-29	-2.08964	1.57e-19
Sodium/hydrogen exchanger 9B2;	Sodium/hydrogen exchanger 9B2;	-2.63342	0.00272647	-2.68215	0.0011471
.	.	-2.62874	5.34e-05	-2.90598	1.79e-06
.	.	-2.62246	0.00365403	-2.8477	0.000595281
.	.	-2.61036	0.000780749	-2.562	0.000542151
.	.	-2.60823	0.000519029	-2.59284	0.000277849
Low-density lipoprotein receptor-related protein 5;	Low-density lipoprotein receptor-related protein 5;	-2.6045	7.38e-08	-2.0048	4.64e-05
Ovochymase-1;	Ovochymase-1;	-2.58594	0.00246208	-2.28934	0.00633008
Zwei Ig domain protein zig-4 {ECO:0000303|PubMed:11809975};	Zwei Ig domain protein zig-4 {ECO:0000303|PubMed:11809975};	-2.57572	0.00353147	-2.1894	0.012624
.	.	-2.56999	0.00428051	-2.76623	0.000822572
Aggrecan core protein;	Aggrecan core protein;	-2.55248	0.00139871	-2.1153	0.00862047
.	.	-2.55209	1.14e-06	-2.26196	1.16e-05
.	.	-2.55021	0.00452109	-2.40612	0.00539227
Peptidyl-prolyl cis-trans isomerase B;	Ganglioside GM2 activator;	-2.54586	0.000130774	-2.40982	0.000174561
.	.	-2.53842	0.00528868	-2.20256	0.0143826
Periostin;	Periostin;	-2.52422	6.62e-06	-2.43383	6.25e-06
Kynurenine--oxoglutarate transaminase 3;	Kynurenine--oxoglutarate transaminase 3;	-2.51513	0.00695755	-2.17917	0.0180685
.	.	-2.5108	0.00381604	-2.73798	0.000556115
.	Myosin light chain kinase, smooth muscle;	-2.506	4.62e-05	-2.70647	2.69e-06
Four-domain proteases inhibitor;	Four-domain proteases inhibitor;	-2.48637	4.91e-07	-2.07326	2.17e-05
.	.	-2.4649	0.0038546	-2.53345	0.00139619
.	.	-2.45472	4.65e-06	-2.27269	1.19e-05
Kielin/chordin-like protein;	Kielin/chordin-like protein;	-2.45261	0.00288642	-1.75576	0.0417911
.	.	-2.45114	0.00260675	-2.83748	0.000100753
Temptin;	Temptin;	-2.45025	1.88e-08	-2.43551	5.32e-09
Periostin;	Periostin;	-2.44086	1.77e-10	-2.16518	6.3e-09
.	.	-2.43642	0.00814284	-2.42195	0.00519915
.	.	-2.43518	0.000821326	-2.40823	0.000453839
Cleavage stimulation factor subunit 1;	Cleavage stimulation factor subunit 1;	-2.43429	0.00466304	-1.92014	0.0282394
.	.	-2.43272	0.00385989	-2.03685	0.0150941
.	.	-2.42531	0.000371854	-2.33196	0.000316893
.	.	-2.42301	0.00299872	-2.17986	0.00595345
.	.	-2.40855	0.0105478	-2.1831	0.0166702
.	Agrin;	-2.40465	0.000123667	-1.97352	0.0016786
.	.	-2.40337	0.00161904	-2.68048	0.000111965
.	.	-2.39582	0.00381604	-2.09498	0.00985368
Epididymal secretory protein E1;	.	-2.39118	2.52e-09	-2.24854	6.78e-09
Pre-mRNA-splicing factor ATP-dependent RNA helicase DHX15 {ECO:0000250|UniProtKB:O43143};	Pre-mRNA-splicing factor ATP-dependent RNA helicase DHX15 {ECO:0000250|UniProtKB:O43143};	-2.39	0.00500769	-2.51969	0.00126264
A disintegrin and metalloproteinase with thrombospondin motifs 13;	A disintegrin and metalloproteinase with thrombospondin motifs 13;	-2.38909	0.0146508	-1.94246	0.0487462
Perlwapin-like protein {ECO:0000303|PubMed:21643827};	Perlwapin-like protein {ECO:0000303|PubMed:21643827};	-2.38546	0.000312998	-2.17457	0.000665241
.	.	-2.3839	0.009227	-1.72808	0.0704085
.	.	-2.38207	3.19e-13	-1.8895	5.05e-09
.	.	-2.36826	0.00883899	-2.61606	0.00134439
.	.	-2.36742	8.95e-06	-2.06365	8.47e-05
.	.	-2.36736	1.73e-07	-2.49443	5.32e-09
.	.	-2.35387	0.016451	-1.86391	0.0620718
Sphingomyelin phosphodiesterase;	Sphingomyelin phosphodiesterase;	-2.35271	0.00353147	-2.52583	0.000592586
.	.	-2.34144	0.0110603	-1.87759	0.0424644
Collagen alpha-4(VI) chain;	Collagen alpha-1(XII) chain;	-2.33394	0.0115447	-1.92996	0.0357956
.	.	-2.32832	0.00552456	-1.52838	0.0913152
.	.	-2.32782	0.0077377	-1.69167	0.0620718
.	Ganglioside GM2 activator;	-2.32641	9.73e-13	-2.10414	2.91e-11
Prostaglandin E2 receptor EP4 subtype;	Prostaglandin E2 receptor EP4 subtype;	-2.31911	0.00826442	-1.65246	0.0714818
Perlucin-like protein {ECO:0000303|PubMed:21643827};	Perlucin-like protein {ECO:0000303|PubMed:21643827};	-2.30663	9.92e-05	-2.43173	1.16e-05
Coatomer subunit gamma-2;	Coatomer subunit gamma-2;	-2.30539	0.012585	-1.84328	0.047004
.	.	-2.30363	0.00955456	-1.98855	0.0219071
Sodium- and chloride-dependent glycine transporter 2;	Sodium- and chloride-dependent glycine transporter 2;	-2.2904	0.0115447	-1.7943	0.0499048
D-galactoside-specific lectin;	D-galactoside-specific lectin;	-2.29033	0.00841953	-2.10651	0.0113784
Basement membrane-specific heparan sulfate proteoglycan core protein;	Basement membrane-specific heparan sulfate proteoglycan core protein;	-2.29011	0.0100274	-2.53016	0.00151682
.	.	-2.27649	0.0134078	-1.74305	0.0633367
Ryncolin-4;	Ryncolin-4;	-2.27343	0.00053116	-3.12608	4.23e-08
Carbonic anhydrase-related protein;	Carbonic anhydrase-related protein;	-2.26967	0.012585	-2.08665	0.0163661
Periostin;	Periostin;	-2.26474	0.00825061	-2.13633	0.00827487
Ovochymase-1;	Ovochymase-1;	-2.26292	2.28e-05	-1.69015	0.00207697
Complement C1q-like protein 4;	Complement C1q-like protein 4;	-2.25746	0.00722126	-2.73666	0.000192524
.	.	-2.25234	0.0147587	-1.87909	0.0395496
Collectin-12;	Collectin-12;	-2.25082	0.0231884	-2.16367	0.0209316
Mesenchyme-specific cell surface glycoprotein;	Mesenchyme-specific cell surface glycoprotein;	-2.24411	1.14e-07	-1.9105	5.06e-06
Niemann-Pick C1 protein;	Niemann-Pick C1 protein;	-2.23646	0.012091	-2.14134	0.0106411
Ganglioside GM2 activator;	Ganglioside GM2 activator;	-2.22487	0.000439777	-2.06017	0.00066212
Syntenin-1;	Syntenin-1;	-2.22264	0.0245131	-1.8976	0.0506144
.	.	-2.22051	0.00571863	-1.82426	0.0218708
Agrin;	Agrin;	-2.21548	3.93e-05	-2.22944	1.2e-05
Chitinase-3-like protein 2;	Chitinase-3-like protein 2;	-2.21473	0.00891782	-2.18206	0.0057166
.	.	-2.21128	0.0205383	-2.32418	0.00752183
.	.	-2.21018	0.0169222	-2.07291	0.0178028
.	.	-2.2092	0.00123898	-2.1991	0.000586796
.	.	-2.20912	0.0160228	-1.93713	0.0292403
Complement C1q-like protein 3;	Complement C1q-like protein 3;	-2.20379	0.0249469	-2.26646	0.0120929
.	.	-2.20016	0.0231557	-2.16375	0.0165541
.	.	-2.19335	0.00512024	-2.314	0.00118553
Glutathione S-transferase P;	Glutathione S-transferase P;	-2.19285	0.00427567	-2.27723	0.00120479
.	.	-2.19136	0.00603688	-1.47754	0.0828697
.	.	-2.18889	0.000355595	-1.72136	0.00540835
Galactose-specific lectin nattectin;	Hepatic lectin;	-2.18826	0.000937818	-1.92934	0.00277297
CD209 antigen-like protein E;	.	-2.17864	0.0140624	-2.31266	0.00399841
Serine incorporator 3;	Serine incorporator 3;	-2.17792	0.0269079	-2.12392	0.020905
Lysozyme 3 {ECO:0000250|UniProtKB:P83673, ECO:0000312|EMBL:BAG41979.1};	Lysozyme 3 {ECO:0000250|UniProtKB:P83673, ECO:0000312|EMBL:BAG41979.1};	-2.17785	0.00427567	-1.77119	0.0194436
Ankyrin repeat domain-containing protein 66;	Ankyrin repeat domain-containing protein 66;	-2.17722	0.0148626	-1.86894	0.0317
C-type lectin 1;	C-type lectin domain family 10 member A;	-2.1766	0.00260675	-1.93303	0.0057166
NF-kappa-B inhibitor cactus;	NF-kappa-B inhibitor cactus;	-2.17562	0.0252248	-2.24126	0.0118886
Neurocan core protein;	Neurocan core protein;	-2.17426	1.94e-11	-2.11392	1.18e-11
.	.	-2.16918	0.0198458	-2.25828	0.00777495
Temptin;	Temptin;	-2.16823	5.13e-13	-1.98571	9.14e-12
.	.	-2.16822	0.0230935	-2.82982	0.00045698
Aggrecan core protein;	Aggrecan core protein;	-2.16512	0.00843342	-1.93906	0.0140647
Serine/threonine-protein kinase SMG1;	Serine/threonine-protein kinase SMG1;	-2.15192	0.0305908	-1.80577	0.0649708
Collagen alpha-1(XII) chain;	Collagen alpha-1(XII) chain;	-2.14235	3.1e-06	-1.91189	1.95e-05
Vesicle transport protein GOT1B;	Vesicle transport protein GOT1B;	-2.13811	0.034723	-2.44081	0.00662737
Protein CASP;	Protein CASP;	-2.13494	0.0266342	-1.95393	0.033289
F-box/WD repeat-containing protein 2;	F-box/WD repeat-containing protein 2;	-2.13342	0.0139983	-2.12983	0.00786507
Cathepsin L;	Cathepsin L;	-2.13167	0.000115288	-2.03162	0.000117669
.	.	-2.12651	0.0346101	-2.81831	0.000854746
.	.	-2.12204	0.000362447	-2.20231	6.57e-05
Zinc metalloproteinase nas-13;	Meprin A subunit beta;	-2.1191	2.89e-07	-2.20065	1.56e-08
.	.	-2.11637	0.0139305	-1.89261	0.0212745
Neural-cadherin;	Neural-cadherin;	-2.1052	0.0280967	-2.38252	0.00498658
.	.	-2.1045	0.0010414	-1.76794	0.00534168
Epoxide hydrolase 4;	Epoxide hydrolase 4;	-2.09491	0.0111048	-2.09817	0.0057166
Four-domain proteases inhibitor;	Four-domain proteases inhibitor;	-2.08654	0.00786862	-2.59117	0.000123647
DBH-like monooxygenase protein 1 homolog;	DBH-like monooxygenase protein 1 homolog;	-2.08332	0.00703005	-1.83216	0.013711
Cathepsin L;	Cathepsin L;	-2.07973	0.0361885	-1.79168	0.0627113
.	.	-2.06961	0.000357462	-1.94028	0.000434036
Brorin;	Brorin;	-2.06228	0.0159409	-2.45061	0.000909958
Epidermal growth factor-like protein 7;	Epidermal growth factor-like protein 7;	-2.06077	0.045004	-2.6781	0.00192265
Sodium- and chloride-dependent glycine transporter 2;	Sodium- and chloride-dependent glycine transporter 2;	-2.06049	0.0215528	-1.7198	0.0496152
Sodium-dependent multivitamin transporter;	Sodium-dependent multivitamin transporter;	-2.06049	0.0496652	-1.97081	0.0456591
.	.	-2.06037	4.23e-05	-2.02003	2.4e-05
.	.	-2.05628	0.0101037	-2.12477	0.00350285
Collagen alpha-1(VIII) chain;	Collagen alpha-1(VIII) chain;	-2.05528	0.00634578	-2.52114	0.00010537
Collagen alpha-4(VI) chain;	Collagen alpha-4(VI) chain;	-2.04656	0.0346101	-1.73026	0.0666528
DNA repair protein RAD51 homolog 4;	DNA repair protein RAD51 homolog 4;	-2.04208	0.0418952	-2.2623	0.0108087
.	.	-2.03931	0.0497064	-1.78771	0.0738688
THO complex subunit 1;	THO complex subunit 1;	-2.03817	0.033107	-1.89264	0.0359815
Phospholipase A2 isozymes PA3A/PA3B/PA5;	Phospholipase A2 isozymes PA3A/PA3B/PA5;	-2.03426	0.0440247	-2.20473	0.0140671
V-type proton ATPase 21 kDa proteolipid subunit;	V-type proton ATPase 21 kDa proteolipid subunit;	-2.03407	0.0178901	-1.66539	0.0487827
Mesenchyme-specific cell surface glycoprotein;	Mesenchyme-specific cell surface glycoprotein;	-2.02807	0.00695755	-1.7199	0.0184503
.	.	-2.01955	0.000310342	-2.40598	1.61e-06
.	.	-2.01683	0.0251267	-1.79763	0.0365362
Mesenchyme-specific cell surface glycoprotein;	Mesenchyme-specific cell surface glycoprotein;	-2.01624	0.00974159	-1.92611	0.00802224
Plasma kallikrein;	Transmembrane protease serine 6;	-2.01463	0.0340011	-2.02449	0.0197711
.	.	-2.01282	0.0255775	-1.63613	0.0660628
Complement C1q-like protein 4;	Complement C1q-like protein 4;	-2.00785	0.0346101	-2.12936	0.012616
Periostin;	Periostin;	-2.00271	3.17e-09	-2.20339	4.12e-12
.	.	-2.0026	0.0444333	-1.98985	0.0292131
WD repeat-containing protein 90;	WD repeat-containing protein 90;	-2.00201	0.0300598	-1.96642	0.0204986
Neurogenic locus notch homolog protein 2;	Neurogenic locus notch homolog protein 2;	-2.00173	0.0400731	-2.54839	0.00187524
Proteasomal ubiquitin receptor ADRM1;	Proteasomal ubiquitin receptor ADRM1;	-2.00163	0.0540142	-1.84867	0.0597172
Runt-related transcription factor 1;	Runt-related transcription factor 1;	-2.0012	0.00688367	-1.65128	0.022769
.	.	-2.00077	0.03184	-1.83092	0.0380192
Integrator complex subunit 10;	Integrator complex subunit 10;	-2.00073	0.0493614	-2.11802	0.0201412
.	.	-1.99563	0.0558112	-2.95194	0.000434036
Solute carrier organic anion transporter family member 4C1;	Solute carrier organic anion transporter family member 4C1;	-1.99391	0.0535039	-2.45046	0.0054877
UPF0462 protein C4orf33 homolog;	UPF0462 protein C4orf33 homolog;	-1.99018	0.0282448	-1.73918	0.0459148
Temptin;	Temptin;	-1.98909	0.000249151	-1.91349	0.000192524
DBH-like monooxygenase protein 1 homolog;	DBH-like monooxygenase protein 1 homolog;	-1.98893	0.0155996	-1.89401	0.0130654
Cathepsin Z;	Cathepsin Z;	-1.98672	0.0347945	-1.81708	0.0404317
Alkyldihydroxyacetonephosphate synthase, peroxisomal;	Alkyldihydroxyacetonephosphate synthase, peroxisomal;	-1.98194	0.0538722	-1.69381	0.0887445
Protocadherin-9;	Protocadherin-9;	-1.98113	0.0512466	-1.80027	0.0610943
Protein mom-5 {ECO:0000303|PubMed:9288750};	Protein mom-5 {ECO:0000303|PubMed:9288750};	-1.98101	0.027444	-1.67289	0.0554142
Glutathione reductase, mitochondrial;	Glutathione reductase, mitochondrial;	-1.98042	0.0265659	-2.08239	0.00944694
Minor histocompatibility antigen H13;	Minor histocompatibility antigen H13;	-1.97885	0.00300222	-1.83693	0.00361501
Protein disulfide-isomerase;	Protein disulfide-isomerase;	-1.97486	0.00552456	-1.30398	0.0846014
.	.	-1.97215	0.0163749	-2.06343	0.00534313
Fucose-1-phosphate guanylyltransferase {ECO:0000312|MGI:MGI:1922790};	Fucose-1-phosphate guanylyltransferase {ECO:0000312|MGI:MGI:1922790};	-1.9698	0.0234211	-1.86538	0.0214058
.	Mucin-1;	-1.96336	0.0178901	-2.46077	0.000467141
Serine/threonine-protein phosphatase 2A 65 kDa regulatory subunit A alpha isoform;	Serine/threonine-protein phosphatase 2A 65 kDa regulatory subunit A alpha isoform;	-1.96164	0.0490289	-2.01784	0.0247078
Glutamyl-tRNA(Gln) amidotransferase subunit B, mitochondrial {ECO:0000255|HAMAP-Rule:MF_03147};	Glutamyl-tRNA(Gln) amidotransferase subunit B, mitochondrial {ECO:0000255|HAMAP-Rule:MF_03147};	-1.96099	0.0466929	-2.34456	0.00552827
Neurogenic locus Notch protein;	Neurogenic locus Notch protein;	-1.95807	0.00800544	-1.29578	0.0976756
Hemicentin-1;	Hemicentin-1;	-1.95797	0.0216559	-2.47894	0.000584246
Macrophage-expressed gene 1 protein;	Macrophage-expressed gene 1 protein;	-1.95726	0.0169222	-1.77591	0.0217615
.	.	-1.95639	0.0205383	-2.04337	0.00730513
Barrier-to-autointegration factor 1 {ECO:0000250|UniProtKB:Q03565};	.	-1.95318	0.0325983	-1.7888	0.0374888
.	.	-1.95238	0.0496706	-2.36692	0.00534168
.	.	-1.95083	2.28e-05	-1.97499	5.65e-06
.	.	-1.94953	0.0232018	-1.72462	0.035567
.	.	-1.94804	0.0254967	-1.89996	0.0181569
Carboxylesterase 5A;	Carboxylesterase 5A;	-1.94662	0.0204528	-1.46594	0.0830399
Inactive pancreatic lipase-related protein 1;	Inactive pancreatic lipase-related protein 1;	-1.94512	0.0012438	-1.72683	0.00307622
Putative defense protein 1;	Ferric-chelate reductase 1;	-1.94363	0.0299856	-1.77769	0.0351561
.	.	-1.94204	0.0606137	-2.16996	0.0165851
Sacsin;	Sacsin;	-1.93862	0.0726233	-2.17501	0.0219684
V-type proton ATPase subunit C 1-A;	V-type proton ATPase subunit C 1-A;	-1.93564	0.0648354	-1.8996	0.0478479
F-box only protein 7;	F-box only protein 7;	-1.93393	0.0199963	-2.41428	0.000608553
.	.	-1.93382	0.0282448	-2.52322	0.000599105
Acidic mammalian chitinase;	Acidic mammalian chitinase;	-1.93244	0.000337225	-1.44113	0.00884965
Putative ferric-chelate reductase 1 homolog;	Putative ferric-chelate reductase 1 homolog;	-1.92899	0.0720375	-1.86808	0.0594026
.	.	-1.92788	0.0105317	-1.77794	0.0122686
.	.	-1.92668	0.0100197	-1.42479	0.0610029
Synaptotagmin-11;	Synaptotagmin-11;	-1.92378	0.016413	-1.79427	0.0165851
.	.	-1.91577	0.000586689	-1.72232	0.00139619
.	.	-1.91521	0.000912153	-1.9468	0.00025696
Wee1-like protein kinase 1-B;	Wee1-like protein kinase;	-1.91346	0.0654356	-1.86287	0.0504814
.	.	-1.91177	0.0326691	-2.47984	0.000866934
Beta-amyloid-like protein {ECO:0000305};	Beta-amyloid-like protein {ECO:0000305};	-1.91083	0.0566434	-2.54238	0.0020733
.	.	-1.90788	0.0745914	-2.13709	0.0221241
.	.	-1.90723	0.0218425	-1.87054	0.0143242
Perlucin-like protein {ECO:0000303|PubMed:21643827};	Perlucin-like protein {ECO:0000303|PubMed:21643827};	-1.90566	0.0720375	-1.96281	0.0394077
Sodium- and chloride-dependent glycine transporter 2;	Sodium- and chloride-dependent glycine transporter 2;	-1.90558	0.0567469	-1.68306	0.0755777
.	.	-1.90487	0.0218655	-1.94264	0.00989021
.	.	-1.8981	0.03076	-1.83752	0.0227306
.	.	-1.89698	0.000264501	-1.68346	0.000778622
.	.	-1.8951	4.57e-06	-1.69651	2.31e-05
Pro-neuropeptide Y;	.	-1.8936	0.0127305	-1.45368	0.0572759
.	.	-1.89097	0.0268726	-1.69493	0.0364968
Uncharacterized protein sll1483;	Transforming growth factor-beta-induced protein ig-h3;	-1.89077	6.62e-06	-2.03191	1.82e-07
Complement C1q tumor necrosis factor-related protein 3;	Complement C1q tumor necrosis factor-related protein 3;	-1.88998	0.0756404	-1.72814	0.0827609
Laminin-like protein epi-1;	Laminin-like protein epi-1;	-1.88791	0.0802719	-1.9806	0.0401738
.	.	-1.88749	0.0198364	-1.84164	0.0133796
Tctex1 domain-containing protein 1;	Tctex1 domain-containing protein 1;	-1.88677	0.00395486	-2.14849	0.000209853
Macrophage-expressed gene 1 protein;	Macrophage-expressed gene 1 protein;	-1.88591	0.0325312	-1.95554	0.0132955
Protein rolling stone;	Protein rolling stone;	-1.88545	0.00389933	-2.30917	4.69e-05
T-complex protein 1 subunit zeta;	T-complex protein 1 subunit zeta;	-1.88321	0.00568695	-1.67771	0.00989021
.	.	-1.88143	6.28e-05	-1.96206	7.67e-06
Plancitoxin-1;	Plancitoxin-1;	-1.88101	0.0683963	-1.91512	0.0394061
Putative DBH-like monooxygenase protein 2;	Putative DBH-like monooxygenase protein 2;	-1.88088	0.0257233	-1.55371	0.0581666
.	.	-1.87734	0.0159409	-1.84688	0.0095175
General transcription factor IIF subunit 2;	General transcription factor IIF subunit 2;	-1.87497	0.075226	-1.84139	0.0554917
.	.	-1.87453	0.0172759	-1.5388	0.0459277
Farnesyl pyrophosphate synthase;	Farnesyl pyrophosphate synthase;	-1.87191	0.0462032	-2.26428	0.0045273
Hemicentin-1 {ECO:0000312|MGI:MGI:2685047};	Hemicentin-1 {ECO:0000312|MGI:MGI:2685047};	-1.87167	0.0720375	-2.75782	0.000800956
.	.	-1.87133	0.0720375	-2.21278	0.0126287
.	.	-1.87128	0.0720375	-1.9421	0.0367007
Lactase-phlorizin hydrolase;	Lactase-phlorizin hydrolase;	-1.87014	0.0264966	-1.7756	0.0225979
.	.	-1.86472	0.00381604	-1.85699	0.00175439
Hepatic lectin;	Hepatic lectin;	-1.85598	0.0282448	-1.82164	0.0185224
.	.	-1.85511	0.0265793	-1.84947	0.0150441
.	.	-1.85204	0.0606153	-1.57158	0.0973864
.	.	-1.85049	0.0580081	-2.17478	0.00917917
Cytochrome P450 3A29;	Cytochrome P450 3A29;	-1.84801	0.0613702	-2.09843	0.0140173
Glucose-6-phosphate exchanger SLC37A2 {ECO:0000305};	Glucose-6-phosphate exchanger SLC37A2 {ECO:0000305};	-1.84702	0.0426203	-1.63724	0.057306
Sulfotransferase family cytosolic 1B member 1;	Sulfotransferase family cytosolic 1B member 1;	-1.84668	0.0613164	-1.83084	0.0404729
C-type lectin domain family 4 member M;	Lectin BRA-3;	-1.83113	0.00685776	-1.28507	0.0654573
.	.	-1.83022	0.0630281	-1.84978	0.0372078
.	.	-1.83017	0.091661	-1.73831	0.081039
Receptor expression-enhancing protein 5;	Receptor expression-enhancing protein 5;	-1.82793	0.0989107	-2.40233	0.0085163
.	.	-1.82688	0.0720375	-1.61813	0.091061
DNA mismatch repair protein Mlh1;	DNA mismatch repair protein Mlh1;	-1.82617	0.0736481	-1.82463	0.0473766
Atrial natriuretic peptide receptor 2;	Atrial natriuretic peptide receptor 1;	-1.82548	0.0801734	-1.81131	0.055293
Protein FAM234B;	Protein FAM234B;	-1.82545	0.0139983	-1.62036	0.0211624
Apolipoprotein D;	Apolipoprotein D;	-1.82391	0.0028393	-1.92807	0.000467141
.	.	-1.82311	3.51e-05	-1.34485	0.00312578
Zinc finger SWIM domain-containing protein 8;	Zinc finger SWIM domain-containing protein 8;	-1.82068	0.0930473	-2.40808	0.00672202
.	.	-1.82047	0.0720375	-2.02741	0.0209316
.	.	-1.82025	0.000136622	-1.7574	0.000101507
.	.	-1.82009	0.0891207	-1.93552	0.0400924
.	.	-1.81961	0.000140764	-2.11753	1.02e-06
tRNA-splicing endonuclease subunit Sen54;	tRNA-splicing endonuclease subunit Sen54;	-1.81959	0.0201712	-1.64373	0.0261041
Condensin complex subunit 1;	Condensin complex subunit 1;	-1.81927	0.0981232	-1.81077	0.0680251
.	.	-1.81876	0.0530811	-1.89025	0.0241165
.	.	-1.8151	0.00101369	-2.43316	3.13e-07
.	.	-1.8114	0.0496652	-2.26993	0.00327292
Glutathione peroxidase {ECO:0000303|PubMed:23567855};	.	-1.80566	0.0479989	-1.7607	0.0346766
.	.	-1.80421	0.0129927	-1.53612	0.0290714
.	.	-1.80381	0.0773582	-1.73865	0.062068
Serine protease inhibitor Cvsi-2 {ECO:0000303|PubMed:19464375};	.	-1.80379	9.04e-06	-1.48501	0.000228822
Dynein heavy chain 5, axonemal;	Dynein heavy chain 5, axonemal;	-1.79859	0.0720375	-1.91649	0.0295214
.	.	-1.79564	0.0697073	-1.6953	0.0620718
Putative epidermal cell surface receptor;	Putative epidermal cell surface receptor;	-1.77987	0.0040536	-1.48109	0.0140671
Ankyrin repeat and SOCS box protein 11;	Ankyrin-3;	-1.77802	0.0250704	-1.58415	0.035118
Mitochondrial import inner membrane translocase subunit Tim23;	Mitochondrial import inner membrane translocase subunit Tim23;	-1.77713	0.0774408	-1.6703	0.0702967
Tctex1 domain-containing protein 1-B;	Tctex1 domain-containing protein 1-B;	-1.77293	0.0683203	-1.87069	0.029415
UBA-like domain-containing protein 2-A;	UBA-like domain-containing protein 2-A;	-1.76773	0.073191	-1.60129	0.0807055
.	.	-1.76127	0.0316806	-1.9529	0.00631107
Collagen alpha-3(VI) chain;	Collagen alpha-3(VI) chain;	-1.76104	1.1e-05	-1.41997	0.00036471
Titin;	Basement membrane-specific heparan sulfate proteoglycan core protein;	-1.7568	0.0445269	-1.80469	0.0203903
Acidic phospholipase A2 S3-24;	Acidic phospholipase A2 S3-24;	-1.75332	0.0978643	-2.252	0.00945629
Epididymal secretory protein E1;	Epididymal secretory protein E1;	-1.75306	0.00339098	-1.58917	0.00513129
.	.	-1.75272	0.0503063	-1.63334	0.0477056
.	.	-1.75198	0.0991743	-1.75464	0.0651104
Acylamino-acid-releasing enzyme;	Acylamino-acid-releasing enzyme;	-1.7473	0.0683203	-1.60876	0.06882
Protocadherin Fat 1;	Protocadherin Fat 1;	-1.74544	0.0530025	-1.53761	0.0692382
.	.	-1.74537	0.0180737	-2.01448	0.00161206
.	.	-1.74138	0.00161141	-1.44951	0.00779616
ATP-dependent RNA helicase DHX8;	ATP-dependent RNA helicase DHX8;	-1.7409	0.0455225	-1.59804	0.0477067
.	.	-1.73947	0.0172051	-1.98247	0.00178001
Toxin CrTX-A;	Toxin CrTX-A;	-1.7385	0.0454192	-2.68207	7.81e-05
.	.	-1.73753	0.0620619	-1.52271	0.0823916
.	.	-1.72505	0.0924038	-1.56521	0.0991833
.	.	-1.71675	0.0116558	-1.58089	0.0130326
.	.	-1.71334	0.0692985	-1.77497	0.033505
Tetratricopeptide repeat protein 8;	Tetratricopeptide repeat protein 8;	-1.70503	0.0974642	-1.82076	0.0417901
Nucleolar protein 6;	Nucleolar protein 6;	-1.70294	0.0160197	-1.97337	0.00119948
.	.	-1.70277	0.0194969	-1.67363	0.0119257
Dipeptidyl peptidase 2;	Dipeptidyl peptidase 2;	-1.70228	0.0573379	-2.23719	0.00223396
Tubulin alpha-1 chain;	.	-1.70182	0.00688367	-1.62122	0.00570134
Putative tyrosinase-like protein tyr-3;	Putative tyrosinase-like protein tyr-3;	-1.70131	0.0919372	-1.77308	0.0452259
Dipeptidyl peptidase 1;	Dipeptidyl peptidase 1;	-1.69842	0.0210209	-2.03696	0.0011695
.	.	-1.68912	0.0653752	-1.97509	0.010939
.	.	-1.68605	0.0267654	-2.16916	0.000595281
.	.	-1.67638	0.052675	-1.654	0.034229
.	.	-1.67605	0.0901097	-1.63733	0.0648743
.	MAM domain-containing protein 2;	-1.67115	1.65e-05	-1.69314	3.45e-06
E3 ubiquitin-protein ligase TRIM71;	E3 ubiquitin-protein ligase TRIM71;	-1.66996	0.00776214	-1.4033	0.0204918
.	.	-1.66785	0.0409102	-1.56746	0.0365783
Probable Dol-P-Man:Man(7)GlcNAc(2)-PP-Dol alpha-1,6-mannosyltransferase;	Probable Dol-P-Man:Man(7)GlcNAc(2)-PP-Dol alpha-1,6-mannosyltransferase;	-1.65944	0.0771922	-1.56204	0.0673779
.	.	-1.65868	0.087192	-1.66119	0.0546638
Chymotrypsin-like serine proteinase;	Chymotrypsin-like serine proteinase;	-1.65249	0.0517709	-1.60062	0.0380192
.	.	-1.65246	0.053298	-1.77416	0.0175667
N-acyl-phosphatidylethanolamine-hydrolyzing phospholipase D;	N-acyl-phosphatidylethanolamine-hydrolyzing phospholipase D;	-1.64849	0.0346101	-1.66703	0.0175354
Tubulin--tyrosine ligase-like protein 12;	Tubulin--tyrosine ligase-like protein 12;	-1.64659	0.0346101	-1.45792	0.0464762
.	.	-1.64252	0.0326691	-1.44534	0.0460751
.	.	-1.64175	0.0580081	-1.50734	0.0594224
.	.	-1.64007	9.92e-05	-1.76633	5.11e-06
Integrin beta-5;	Integrin beta-7;	-1.63523	0.00299872	-2.04551	1.56e-05
.	.	-1.63491	0.0190084	-1.61469	0.0107501
.	.	-1.63376	0.0161862	-1.41489	0.0281957
.	.	-1.63034	0.0503006	-1.34077	0.0943863
Cornifelin homolog;	Cornifelin homolog B;	-1.62703	5.05e-05	-1.84101	5.29e-07
Cathepsin B;	Cathepsin B;	-1.62698	3.46e-06	-1.82493	1.45e-08
.	.	-1.62525	0.0412069	-1.31628	0.0869559
.	.	-1.61826	3.9e-06	-1.7216	1.21e-07
.	.	-1.61561	0.00353147	-1.46537	0.00512085
Probable G-protein coupled receptor 75;	Probable G-protein coupled receptor 75;	-1.61473	0.0440247	-1.48234	0.0451124
Aquaporin-4;	Aquaporin-4;	-1.60436	0.075799	-2.07431	0.00486177
.	.	-1.59806	0.0351566	-1.60274	0.0185077
Exocyst complex component 3;	Exocyst complex component 3;	-1.59404	0.0911258	-2.04967	0.00742264
Neurogenic locus notch homolog protein 1;	Neurogenic locus notch homolog protein 1;	-1.59283	0.049248	-1.34845	0.0774473
.	.	-1.59029	0.00300401	-1.41055	0.00571313
.	.	-1.58988	0.00482684	-1.70896	0.000663033
.	.	-1.58929	0.0805433	-1.92642	0.0108002
.	.	-1.587	0.0923161	-1.74153	0.0314799
.	.	-1.58622	0.00246022	-1.29778	0.011531
.	.	-1.58526	4.3e-09	-1.45102	2.76e-08
Apolipoprotein D;	Apolipoprotein D;	-1.57967	0.0272177	-2.11211	0.000307347
G2/mitotic-specific cyclin-A;	G2/mitotic-specific cyclin-A;	-1.57563	0.0720375	-1.43421	0.0740634
Choline transporter-like protein 1;	Choline transporter-like protein 1;	-1.57251	0.0325929	-1.45485	0.0324738
WASH complex subunit 3 {ECO:0000312|MGI:MGI:1914532};	WASH complex subunit 3 {ECO:0000250|UniProtKB:Q9Y3C0};	-1.5699	0.0567469	-1.68389	0.0190679
.	.	-1.56976	0.0470217	-1.79437	0.00779616
Ankyrin repeat and SOCS box protein 3;	Ankyrin repeat and SOCS box protein 3;	-1.56757	0.073191	-1.64197	0.0321699
.	.	-1.56626	0.000214504	-1.85622	9.52e-07
Solute carrier family 23 member 2 {ECO:0000250|UniProtKB:Q9UGH3};	Solute carrier family 23 member 2 {ECO:0000250|UniProtKB:Q9UGH3};	-1.56098	0.0785746	-1.932	0.00818376
.	.	-1.55522	0.0512466	-1.79493	0.00804799
.	.	-1.55472	0.0338904	-1.31919	0.0603347
.	.	-1.55388	1.15e-09	-1.38628	2.33e-08
Isocitrate dehydrogenase [NAD] subunit beta, mitochondrial;	Isocitrate dehydrogenase [NAD] subunit beta, mitochondrial;	-1.54294	0.0981232	-1.5749	0.0539367
.	.	-1.54277	0.0319049	-2.01009	0.0006523
.	.	-1.53914	0.0543425	-1.62457	0.0204916
DBH-like monooxygenase protein 1 homolog;	DBH-like monooxygenase protein 1 homolog;	-1.53383	0.0543291	-1.45754	0.0435186
.	.	-1.53152	0.0681485	-1.41067	0.0659439
.	.	-1.52673	0.0962459	-1.53004	0.0590488
Cartilage matrix protein;	Cartilage matrix protein;	-1.52303	0.00798913	-1.48977	0.00450449
.	.	-1.52249	0.00958746	-1.95316	7.61e-05
.	.	-1.52057	0.0180737	-1.48084	0.0114781
Beta-1,3-galactosyl-O-glycosyl-glycoprotein beta-1,6-N-acetylglucosaminyltransferase;	Beta-1,3-galactosyl-O-glycosyl-glycoprotein beta-1,6-N-acetylglucosaminyltransferase;	-1.51874	0.0530811	-1.70521	0.0112231
Alpha-L-fucosidase;	Alpha-L-fucosidase;	-1.51601	0.00190058	-1.83628	1.54e-05
.	.	-1.51404	0.0720375	-2.00095	0.00320772
.	.	-1.51286	0.0829597	-1.42111	0.0715008
Myelin P2 protein;	Agrin;	-1.50909	0.00482684	-1.22617	0.0196321
.	.	-1.50643	0.071162	-1.72618	0.0144613
.	.	-1.48793	0.0102647	-2.12161	7.66e-06
.	.	-1.47704	0.00222464	-1.82564	1.2e-05
Turripeptide Gsg9.2;	.	-1.47631	0.0919372	-1.58433	0.0357097
.	.	-1.47027	0.0997724	-1.34637	0.0981765
Transmembrane protein 256 homolog;	Transmembrane protein 256 homolog;	-1.46911	0.0150529	-1.56168	0.00350285
.	.	-1.46144	0.0235544	-1.43643	0.0139635
.	.	-1.45415	0.0789647	-1.3694	0.0662982
Eukaryotic translation initiation factor 3 subunit L {ECO:0000255|HAMAP-Rule:MF_03011};	Eukaryotic translation initiation factor 3 subunit L {ECO:0000255|HAMAP-Rule:MF_03011};	-1.45039	0.00139252	-1.21865	0.00595345
.	.	-1.44689	0.0189936	-1.73938	0.000862783
.	.	-1.44627	0.00119263	-1.25244	0.00385486
Dolichyl-diphosphooligosaccharide--protein glycosyltransferase subunit 1;	Dolichyl-diphosphooligosaccharide--protein glycosyltransferase subunit 1;	-1.44381	0.0433695	-1.20924	0.0732749
.	.	-1.43821	0.0886279	-1.79238	0.00917824
.	.	-1.43682	0.0989107	-1.38341	0.0738888
.	Cystatin;	-1.43191	3.61e-06	-1.64819	5.58e-09
Dolichyl-diphosphooligosaccharide--protein glycosyltransferase subunit 1;	Dolichyl-diphosphooligosaccharide--protein glycosyltransferase subunit 1;	-1.43016	0.0609929	-1.30306	0.0620718
.	.	-1.42129	0.0426203	-1.47957	0.0159775
Histidine ammonia-lyase;	Histidine ammonia-lyase;	-1.41136	0.0974955	-1.54433	0.0328288
.	.	-1.40275	0.0147587	-1.39945	0.00686464
Lactadherin;	Lactadherin;	-1.40193	0.00217091	-1.67538	2.4e-05
.	.	-1.39111	0.0155996	-2.43298	4.18e-08
Transforming growth factor-beta-induced protein ig-h3;	Transforming growth factor-beta-induced protein ig-h3;	-1.38967	0.0230935	-1.40997	0.00997216
.	.	-1.38621	0.0136882	-1.62182	0.000731279
Dolichyl-diphosphooligosaccharide--protein glycosyltransferase subunit 2;	Dolichyl-diphosphooligosaccharide--protein glycosyltransferase subunit 2;	-1.38515	0.00350872	-1.25947	0.00470352
Titin;	Titin;	-1.38296	0.0838619	-1.43458	0.0393548
Vascular endothelial growth factor A;	Vascular endothelial growth factor A;	-1.38182	0.0650852	-1.63588	0.00879829
Cathepsin L;	Cathepsin L2;	-1.38106	0.000264501	-1.40362	5.8e-05
.	.	-1.38054	0.0770286	-1.39751	0.0412933
.	.	-1.37465	1.71e-05	-2.46746	1.21e-19
Lysosomal aspartic protease;	Lysosomal aspartic protease;	-1.37448	5.41e-05	-1.41982	7.66e-06
.	.	-1.37122	0.0429197	-1.21485	0.0539367
Ceramide synthase 4;	Ceramide synthase 4;	-1.36305	0.0606137	-1.43578	0.0227306
.	.	-1.35134	0.00350967	-1.93022	4.64e-07
Matrix metalloproteinase-19;	Matrix metalloproteinase-16;	-1.34853	0.0790622	-1.33309	0.0487154
.	.	-1.34576	0.074911	-1.46299	0.023801
Cathepsin L1;	Cathepsin L1;	-1.34058	0.00663213	-1.33833	0.00278154
Proteasome subunit alpha type-3;	Proteasome subunit alpha type-3;	-1.33409	5.56e-06	-1.83973	2.14e-12
.	.	-1.33193	0.0809647	-1.4289	0.0296473
Cytoplasmic FMR1-interacting protein 2;	Cytoplasmic FMR1-interacting protein 2;	-1.32599	0.053298	-1.32867	0.029473
.	.	-1.31361	0.000449215	-2.60014	8.08e-18
Hepatic lectin;	CD209 antigen;	-1.30571	0.0805433	-1.52253	0.0143542
.	.	-1.30517	0.0942739	-1.41736	0.032836
.	.	-1.30169	0.000140764	-1.78192	2.41e-09
Tubulin alpha-4A chain;	Tubulin alpha-4A chain;	-1.30024	0.0848629	-1.25288	0.0620588
.	.	-1.2832	3.09e-05	-2.28586	1.24e-18
Putative aminopeptidase W07G4.4;	Putative aminopeptidase W07G4.4;	-1.27997	0.0800014	-1.42819	0.0207752
Hemocytin;	Mucin-5AC {ECO:0000305};	-1.27558	0.0067146	-1.63785	3.29e-05
.	.	-1.2737	0.0189639	-1.49132	0.00120479
Ganglioside GM2 activator;	Ganglioside GM2 activator;	-1.27361	0.0407364	-1.25784	0.0235529
Carboxypeptidase B;	Carboxypeptidase B;	-1.27201	0.0189936	-1.66363	0.000194657
Neuronal acetylcholine receptor subunit alpha-10;	Neuronal acetylcholine receptor subunit alpha-10;	-1.26608	0.0182944	-1.32775	0.00511908
.	.	-1.26394	0.00162193	-1.35686	0.00016927
Innexin unc-9;	Innexin unc-9;	-1.26231	0.0560887	-1.56194	0.00409439
.	.	-1.24726	0.000571641	-1.63349	1.82e-07
.	.	-1.24716	0.0170752	-1.38575	0.00229995
.	.	-1.23489	0.00374661	-1.42811	0.000112862
Sperm-associated antigen 16 protein;	Sperm-associated antigen 16 protein;	-1.23029	0.0838619	-1.2573	0.0422515
.	.	-1.2231	0.00785942	-1.32433	0.00104116
.	.	1.22165	0.0213951	1.2581	0.00737262
.	.	1.23425	0.0211861	1.32329	0.00476172
14-3-3 protein epsilon;	14-3-3 protein epsilon;	1.23615	0.00179942	1.32971	0.000171659
.	.	1.24247	0.0683203	2.29124	5.06e-06
.	.	1.2894	0.0102832	1.63892	0.000100234
.	.	1.29452	0.0326691	1.22905	0.024739
Profilin;	Profilin;	1.3018	1.23e-05	1.2129	1.81e-05
.	.	1.30522	0.0105317	1.45098	0.00107759
.	.	1.30729	0.0402581	2.0728	2.85e-05
Dynein heavy chain 7, axonemal;	Dynein heavy chain 7, axonemal;	1.31145	0.0619707	1.61192	0.00547858
.	.	1.31881	0.0632438	1.76991	0.00192265
.	.	1.33158	0.000627666	1.5108	1.42e-05
AT-rich interactive domain-containing protein 3A;	AT-rich interactive domain-containing protein 3A;	1.34429	0.0605412	1.28195	0.0451124
.	.	1.36262	0.0407364	1.50994	0.00818376
Tropomodulin;	Tropomodulin-1;	1.37237	0.00480781	1.20446	0.00886089
.	.	1.37263	0.0255037	1.45555	0.00686464
.	.	1.38216	0.0622639	1.50575	0.0179078
Protein SSUH2 homolog;	.	1.39342	0.0948476	1.9747	0.00253961
.	.	1.40224	0.00136776	1.63961	2.07e-05
RNA polymerase II-associated protein 3;	RNA polymerase II-associated protein 3;	1.40634	0.0893086	1.33307	0.0703809
.	.	1.41856	0.0230935	2.13952	1.67e-05
Probable RNA-directed DNA polymerase from transposon X-element;	Nucleic-acid-binding protein from mobile element jockey;	1.43485	9.97e-07	1.36446	9.52e-07
.	.	1.44709	0.0216559	1.53238	0.00573294
.	.	1.4485	0.045004	1.99375	0.000573302
.	.	1.45791	0.000443197	1.28869	0.00108673
.	.	1.45943	0.0981767	1.74972	0.0161965
Regulator of G-protein signaling 22;	Regulator of G-protein signaling 22;	1.47023	0.0501157	1.42685	0.0336048
Histone H4;	Histone H4;	1.48003	0.0440247	1.56041	0.014839
.	.	1.48229	0.00875002	1.60819	0.00122744
.	.	1.5048	0.0512466	1.33201	0.062068
.	.	1.5193	1e-05	1.44988	9.13e-06
.	.	1.53061	1.02e-06	1.36796	5.89e-06
Double-stranded RNA-binding protein Staufen homolog {ECO:0000305};	.	1.53642	0.000439777	2.00169	1.55e-07
.	.	1.53833	0.0262555	1.41411	0.0266392
Probable RNA-directed DNA polymerase from transposon X-element;	Probable RNA-directed DNA polymerase from transposon X-element;	1.53865	7.97e-05	1.30178	0.000592586
.	.	1.54063	0.0711687	2.23839	0.000914405
.	.	1.54554	0.0619662	1.66915	0.019768
.	.	1.55294	0.0293007	1.26076	0.0620861
.	.	1.55637	4.03e-07	1.34569	6.65e-06
Fatty acid-binding protein homolog 6;	Fatty acid-binding protein homolog 6;	1.55918	5.08e-06	2.03489	2.91e-11
.	.	1.56093	0.00108108	1.31541	0.00433038
.	.	1.56441	0.0113425	1.69313	0.00183199
.	.	1.58766	2.69e-06	1.51054	2.62e-06
Cytochrome c oxidase subunit 3;	.	1.5917	0.000496038	1.77498	1.56e-05
.	.	1.59931	0.0433516	1.33952	0.0724964
.	.	1.60018	0.0522737	1.60732	0.0284257
Metalloprotease TIKI1;	Metalloprotease TIKI2;	1.61404	0.0760456	1.96351	0.00945629
.	.	1.62357	0.00130334	1.9939	6.66e-06
.	.	1.62461	0.0167414	1.35552	0.0365692
ATP synthase subunit a;	.	1.62649	1.21e-05	1.7718	2.25e-07
CTD small phosphatase-like protein 2;	CTD small phosphatase-like protein 2;	1.63313	0.0687099	1.63864	0.0395768
Cytochrome c oxidase subunit 1;	.	1.63469	1.27e-08	1.86946	2.83e-12
.	.	1.64339	0.0475148	1.40318	0.0703418
.	.	1.65602	0.0189095	1.8162	0.00328305
.	.	1.69588	0.0738285	1.47814	0.0947138
.	.	1.70792	0.0887146	1.65991	0.0651351
.	.	1.78193	1.33e-06	1.85632	6.65e-08
.	.	1.78199	0.0101871	1.76153	0.00544224
.	.	1.79728	0.0373829	2.07979	0.00525542
.	.	1.80579	0.0949172	3.22095	8.46e-05
.	.	1.82345	7.36e-09	1.42267	6.23e-06
Protein FAM107A;	Protein FAM107A;	1.83246	0.0288318	1.47778	0.0684502
.	.	1.83947	5.58e-05	2.01014	1.79e-06
.	.	1.84868	0.00402051	2.15506	0.000132687
Antistasin;	Antistasin;	1.86279	0.00315249	1.51857	0.0139454
Amine sulfotransferase;	Amine sulfotransferase;	1.87108	0.00500769	2.34396	4.47e-05
Chromobox protein homolog 5;	.	1.87493	4.51e-08	1.91035	3.78e-09
CTTNBP2 N-terminal-like protein;	CTTNBP2 N-terminal-like protein;	1.89221	0.0230747	1.42456	0.0851577
.	.	1.89449	0.0494991	1.64716	0.0702967
Cytochrome b;	.	1.91411	7.94e-11	1.83683	5.17e-11
Fatty acid-binding protein homolog 5;	14 kDa fatty acid-binding protein;	1.93366	0.0178366	1.4439	0.0750354
.	.	1.94753	0.0661628	3.25612	8.51e-05
Phosphatidylinositol transfer protein alpha isoform;	Phosphatidylinositol transfer protein alpha isoform;	1.94837	0.00157767	1.48976	0.0154062
.	.	1.96469	0.0219461	2.2281	0.00302163
.	.	1.97887	9.59e-06	1.57624	0.000397556
.	.	1.98599	2.5e-05	1.5994	0.000631264
GTPase IMAP family member 4;	GTPase IMAP family member 4;	1.99398	0.0372656	1.64876	0.0750354
.	.	2.00753	0.0163768	2.07075	0.00616
.	.	2.00968	0.0212476	2.25239	0.00344777
.	.	2.03517	0.00974282	1.62882	0.0354307
.	.	2.03936	0.0206533	1.77662	0.0349451
Nuclear factor 1 X-type;	Nuclear factor 1 X-type;	2.05953	0.0391437	1.65566	0.0929607
.	.	2.13547	0.0384983	1.81632	0.0737372
.	.	2.16266	0.0153497	2.71145	0.000378349
.	.	2.18114	0.000940211	3.07709	6.93e-08
.	.	2.18887	0.00527096	2.05125	0.00539227
.	.	2.20153	0.00024713	2.34973	1.99e-05
.	.	2.21639	3.2e-10	2.30622	5.22e-12
.	.	2.243	3.92e-11	1.56477	4.28e-06
.	.	2.28635	0.00136776	1.70234	0.0183631
.	.	2.30267	0.0206533	2.02898	0.0385259
.	.	2.31653	0.000439777	1.7161	0.0101684
.	.	2.36406	0.0163372	1.96297	0.046347
.	.	2.38403	0.0054275	1.57487	0.0851577
.	.	2.56338	3.93e-05	1.59381	0.0165541
.	.	2.56541	4.34e-05	2.64365	7.67e-06
