# Supplementary material for: Single-Larva RNA Sequencing Identifies Markers of Copper Toxicity and Exposure in Early Mytilus californianus Larvae
Source: Front Physiol. 2021 Dec 9;12:647482. doi: 10.3389/fphys.2021.647482 (PMC8696127; doi:10.3389/fphys.2021.647482)
Supplement: Supplementary file 3 [file Table_3.XLSX]

## Sheet: DE.0.3.and0.6.bgo
Table S3: Gene Ontology enrichment for pooled larval markers of exposure. Common markers of exposure at 3 and 6 ug/L copper were input in the BinGO plugin in Cytoscape, and GO terms that were overrepresented (padj < 0.05) in the marker list were identified.
Gene Ontology Term	GO-ID	Corrected p-value
extracellular region	5576	3.71e-24
extracellular matrix	31012	2.28e-12
cell adhesion	7155	4.38e-12
biological adhesion	22610	4.38e-12
proteinaceous extracellular matrix	5578	8.67e-12
extracellular region part	44421	6.78e-11
extracellular matrix organization	30198	7.59e-11
extracellular structure organization	43062	1.55e-10
extracellular space	5615	1.16e-07
glycosaminoglycan binding	5539	5.64e-07
basement membrane	5604	5.64e-07
positive regulation of chemokine (C-C motif) ligand 2 secretion	1904209	1.17e-06
regulation of chemokine (C-C motif) ligand 2 secretion	1904207	1.17e-06
cellular response to vitamin K	71307	1.17e-06
response to vitamin K	32571	1.17e-06
positive regulation of chemokine secretion	90197	1.31e-06
regulation of chemokine secretion	90196	1.31e-06
bone regeneration	1990523	3.8e-06
extracellular matrix component	44420	4.62e-06
positive regulation of chemokine (C-X-C motif) ligand 2 production	2000343	1e-05
heparin binding	8201	1.67e-05
regulation of chemokine (C-X-C motif) ligand 2 production	2000341	2.22e-05
regulation of chemokine production	32642	2.34e-05
positive regulation of cytokine secretion	50715	2.97e-05
positive regulation of chemokine production	32722	4.51e-05
negative regulation of cell adhesion	7162	6.39e-05
negative regulation of substrate adhesion-dependent cell spreading	1900025	7.56e-05
negative regulation of cell-matrix adhesion	1953	7.61e-05
regulation of cytokine secretion	50707	7.95e-05
angiogenesis	1525	8.75e-05
response to muscle activity	14850	0.000119
integrin binding	5178	0.000128
neuromuscular junction	31594	0.000128
chitin binding	8061	0.000128
peptidase regulator activity	61134	0.000149
chondrocyte differentiation	2062	0.00015
neuron projection extension	1990138	0.000255
collagen trimer	5581	0.000257
blood vessel morphogenesis	48514	0.000281
sulfur compound binding	1901681	0.000281
negative regulation of cell morphogenesis involved in differentiation	10771	0.000297
skeletal system development	1501	0.000344
cellular response to vitamin	71295	0.000372
regulation of peptidase activity	52547	0.000404
extracellular matrix binding	50840	0.000446
serine-type endopeptidase inhibitor activity	4867	0.000446
calcium ion binding	5509	0.000492
cellular response to nutrient	31670	0.000502
tissue regeneration	42246	0.000519
chitin metabolic process	6030	0.000527
peptidase inhibitor activity	30414	0.000579
lytic vacuole	323	0.000595
lysosome	5764	0.000595
carbohydrate binding	30246	0.000595
ganglioside catabolic process	6689	0.00063
positive regulation of smooth muscle cell migration	14911	0.00063
negative regulation of cell-substrate adhesion	10812	0.000695
cell-matrix adhesion	7160	0.00081
glucosamine-containing compound metabolic process	1901071	0.000915
blood vessel development	1568	0.000961
ganglioside metabolic process	1573	0.000961
trans-Golgi network	5802	0.00111
regulation of smooth muscle cell migration	14910	0.00111
vacuole	5773	0.00111
regulation of cell-matrix adhesion	1952	0.00116
endopeptidase regulator activity	61135	0.00116
pheromone activity	5186	0.00139
sphingolipid catabolic process	30149	0.00141
sialic acid binding	33691	0.00147
collagen binding	5518	0.00152
developmental cell growth	48588	0.00178
membrane lipid catabolic process	46466	0.00178
regulation of cell-substrate adhesion	10810	0.00191
proteoglycan binding	43394	0.00191
amino sugar metabolic process	6040	0.00215
vasculature development	1944	0.00225
endopeptidase activity	4175	0.00244
negative regulation of peptidase activity	10466	0.00244
regulation of protein secretion	50708	0.0025
cellular response to fibroblast growth factor stimulus	44344	0.00252
regulation of endopeptidase activity	52548	0.00258
cell growth	16049	0.00261
Golgi lumen	5796	0.00262
response to activity	14823	0.00262
response to fibroblast growth factor	71774	0.00289
regulation of Notch signaling pathway	8593	0.0029
cardiovascular system development	72358	0.00292
endopeptidase inhibitor activity	4866	0.00292
regulation of substrate adhesion-dependent cell spreading	1900024	0.00317
connective tissue development	61448	0.00355
cartilage development	51216	0.00371
positive regulation of protein secretion	50714	0.00371
regulation of cell adhesion	30155	0.00382
wound healing	42060	0.00382
cell-substrate adhesion	31589	0.00383
peptidase activity, acting on L-amino acid peptides	70011	0.00404
vacuolar lumen	5775	0.00405
chondroitin sulfate binding	35374	0.00405
glycosphingolipid catabolic process	46479	0.00405
ceramide catabolic process	46514	0.00405
enzyme regulator activity	30234	0.00436
regulation of peptide secretion	2791	0.00448
positive regulation of peptide secretion	2793	0.0046
negative regulation of cell differentiation	45596	0.00484
cellular response to tumor necrosis factor	71356	0.00499
glycolipid catabolic process	19377	0.00515
negative regulation of proteolysis	45861	0.00515
positive regulation of cytokine production	1819	0.00541
regulation of systemic arterial blood pressure	3073	0.00628
negative regulation of cell development	10721	0.0063
intrinsic component of membrane	31224	0.0063
ceramide metabolic process	6672	0.0063
extracellular vesicle	1903561	0.00655
extracellular organelle	43230	0.00662
response to wounding	9611	0.00662
regeneration	31099	0.00717
peptidase activity	8233	0.00719
aminoglycan metabolic process	6022	0.00775
heparan sulfate proteoglycan binding	43395	0.00804
hydrogen:potassium-exchanging ATPase complex	5889	0.00804
beta-N-acetylgalactosaminidase activity	32428	0.00804
extracellular exosome	70062	0.0102
carbohydrate derivative metabolic process	1901135	0.0109
negative regulation of endopeptidase activity	10951	0.0111
response to vitamin	33273	0.0115
response to tumor necrosis factor	34612	0.0115
positive regulation of secretion by cell	1903532	0.0128
serine-type endopeptidase activity	4252	0.0132
norepinephrine biosynthetic process	42421	0.0132
dopamine beta-monooxygenase activity	4500	0.0132
octopamine biosynthetic process	6589	0.0132
serine-type peptidase activity	8236	0.0137
dystroglycan binding	2162	0.0141
skeletal muscle acetylcholine-gated channel clustering	71340	0.0141
O-glycan processing	16266	0.0141
integral component of membrane	16021	0.0144
extracellular matrix structural constituent	5201	0.0146
response to estradiol	32355	0.0146
serine hydrolase activity	17171	0.0154
regulation of hydrolase activity	51336	0.0158
enzyme inhibitor activity	4857	0.0158
norepinephrine metabolic process	42415	0.0167
regulation of cytokine production	1817	0.0172
lipid transport	6869	0.0182
regulation of blood pressure	8217	0.0219
regulation of axon guidance	1902667	0.0223
Golgi apparatus part	44431	0.0253
developmental growth involved in morphogenesis	60560	0.0253
cell adhesion molecule binding	50839	0.0253
positive regulation of secretion	51047	0.026
octopamine metabolic process	46333	0.0272
lipid localization	10876	0.0303
hydrogen ion transmembrane transporter activity	15078	0.0325
neurotransmitter biosynthetic process	42136	0.0338
ethanolamine-containing compound metabolic process	42439	0.0338
regulation of proteolysis	30162	0.0395
glycosphingolipid metabolic process	6687	0.0395
sphingolipid metabolic process	6665	0.0449
negative regulation of protein metabolic process	51248	0.0462
negative regulation of hydrolase activity	51346	0.0462
cation-transporting ATPase complex	90533	0.0462
oligosaccharide catabolic process	9313	0.0462
dopamine metabolic process	42417	0.0485
dopamine catabolic process	42420	0.0488
catecholamine catabolic process	42424	0.0488
phenol-containing compound catabolic process	19336	0.0488
catechol-containing compound catabolic process	19614	0.0488
