# Supplementary material for: Single-Larva RNA Sequencing Identifies Markers of Copper Toxicity and Exposure in Early Mytilus californianus Larvae
Source: Front Physiol. 2021 Dec 9;12:647482. doi: 10.3389/fphys.2021.647482 (PMC8696127; doi:10.3389/fphys.2021.647482)
Supplement: Supplementary file 4 [file Table_4.XLSX]

## Sheet: 3N3AOnly_DEinfo
Table S4--Markers of Effect in pooled larvae at 3 ug/L copper. Genes that were DE between normal and abnormal animals at only 3 ug/L copper were identified.
Transcript Annotation		Differential expression
Blastx against Uniprot	Blastp against Uniprot	log2FoldChange	Adjusted p-value
.	.	-4.65516	7.91e-06
GTP-binding protein GEM;	GTP-binding protein GEM;	-4.54294	1.77e-05
Cathepsin L;	Cathepsin L;	-4.52932	3.42e-05
Zinc transporter ZIP12;	Zinc transporter ZIP12;	-4.48462	8.33e-05
Vitelline membrane outer layer protein 1;	Vitelline membrane outer layer protein 1;	-4.12563	0.000158581
.	.	-4.11018	4.92e-05
Proton myo-inositol cotransporter;	Proton myo-inositol cotransporter;	-4.06289	0.000250405
Ras-related C3 botulinum toxin substrate 1;	Ras-related C3 botulinum toxin substrate 1;	-3.97456	0.000223903
DNA replication licensing factor mcm7;	DNA replication licensing factor mcm7;	-3.89574	0.00142374
.	.	-3.81673	0.000927872
.	.	-3.79587	2.43e-05
Transitional endoplasmic reticulum ATPase;	Transitional endoplasmic reticulum ATPase;	-3.78379	0.000918542
Cation-dependent mannose-6-phosphate receptor;	Cation-dependent mannose-6-phosphate receptor;	-3.77607	0.00151687
.	.	-3.77113	0.00464838
.	.	-3.74718	4.73e-05
Krueppel-like factor 1;	Krueppel-like factor 1;	-3.73172	0.00144787
DNA-directed RNA polymerase III subunit RPC6;	DNA-directed RNA polymerase III subunit RPC6;	-3.72845	0.00130538
3-hydroxy-3-methylglutaryl-coenzyme A reductase;	3-hydroxy-3-methylglutaryl-coenzyme A reductase;	-3.72438	0.000643924
V-type proton ATPase subunit C 1-A;	V-type proton ATPase subunit C 1-A;	-3.71664	0.00200376
Dihydrolipoyllysine-residue succinyltransferase component of 2-oxoglutarate dehydrogenase complex, mitochondrial;	Dihydrolipoyllysine-residue succinyltransferase component of 2-oxoglutarate dehydrogenase complex, mitochondrial;	-3.71192	0.00489773
Melatonin-related receptor;	Alpha-1A adrenergic receptor;	-3.65973	0.000728992
Beta-hexosaminidase;	Putative beta-hexosaminidase {ECO:0000250|UniProtKB:Q04786};	-3.64498	5.14e-08
CD63 antigen;	CD63 antigen;	-3.6318	1.57e-07
.	.	-3.63092	0.00125731
.	.	-3.62943	0.00210526
.	.	-3.60097	0.00101422
RNA-binding protein 4.1;	RNA-binding protein 4.1;	-3.59551	0.00384601
TLC domain-containing protein 2;	TLC domain-containing protein 2;	-3.58539	0.0034075
Galactose-3-O-sulfotransferase 3;	Galactose-3-O-sulfotransferase 3;	-3.57881	0.00339727
Dynein heavy chain 3, axonemal;	Dynein heavy chain 3, axonemal;	-3.57875	0.00362835
.	.	-3.57616	5.56e-05
Uncharacterized protein C8orf34 homolog;	Uncharacterized protein C8orf34;	-3.57171	0.00654155
.	.	-3.5593	0.00540582
.	.	-3.55828	0.0108963
.	.	-3.53781	0.000651357
Vesicle transport protein GOT1B;	Vesicle transport protein GOT1B;	-3.53382	0.00683263
Complement C1q-like protein 3;	Complement C1q-like protein 3;	-3.52165	0.00402859
.	.	-3.52006	0.00105878
Transposon TX1 uncharacterized 149 kDa protein;	.	-3.49983	0.002055
.	.	-3.48783	0.0125235
Ladderlectin;	.	-3.46601	0.0126929
.	.	-3.46237	0.000538901
.	.	-3.45191	0.00217563
.	.	-3.41592	0.0105589
Delta-like protein 1;	Delta-like protein C;	-3.4108	0.00650521
Active breakpoint cluster region-related protein;	Active breakpoint cluster region-related protein;	-3.40205	0.000766548
Neuroblastoma-amplified sequence;	Neuroblastoma-amplified sequence;	-3.39641	0.000875126
.	.	-3.39325	0.0043887
Cadherin-99C {ECO:0000303|PubMed:15708564};	Cadherin-99C {ECO:0000303|PubMed:15708564};	-3.39036	0.0100884
.	.	-3.38843	0.0116904
Matrix metalloproteinase-17;	Matrix metalloproteinase-17;	-3.37311	0.0100635
Protein arginine N-methyltransferase 1-B {ECO:0000303|PubMed:16214893};	Protein arginine N-methyltransferase 1-B {ECO:0000303|PubMed:16214893};	-3.37134	0.011463
Threonine synthase-like 2;	Threonine synthase-like 2;	-3.37067	0.0045555
.	.	-3.36733	0.000677556
Cathepsin Z;	Cathepsin Z;	-3.36438	0.00149437
N-acetylserotonin O-methyltransferase-like protein;	N-acetylserotonin O-methyltransferase-like protein;	-3.36212	0.00119834
.	.	-3.33566	0.0157565
.	.	-3.31752	0.0111598
Maltase 2;	Maltase 2;	-3.31312	0.0240077
.	.	-3.30511	0.0183813
.	.	-3.29298	0.0170647
Dendritic arbor reduction protein 1 {ECO:0000312|EMBL:AAF47785.2};	Dendritic arbor reduction protein 1 {ECO:0000312|EMBL:AAF47785.2};	-3.28618	4.86e-05
.	.	-3.28598	0.00857217
.	.	-3.28453	0.0118956
.	.	-3.26025	0.0119444
Tubulin polyglutamylase complex subunit 2;	Tubulin polyglutamylase complex subunit 2;	-3.24625	0.0118956
F-box/LRR-repeat protein 18;	F-box/LRR-repeat protein 18;	-3.24355	0.00509018
.	.	-3.24308	0.0111175
Sodium-dependent multivitamin transporter;	Sodium-dependent multivitamin transporter;	-3.23407	0.0269389
Growth arrest and DNA damage-inducible protein GADD45 alpha;	Growth arrest and DNA damage-inducible protein GADD45 alpha;	-3.23234	0.020835
Cyclin-C;	Cyclin-C;	-3.22967	0.0141496
.	.	-3.20828	0.021135
Carnosine N-methyltransferase {ECO:0000303|PubMed:26001783, ECO:0000305, ECO:0000312|RGD:1311863};	Carnosine N-methyltransferase {ECO:0000303|PubMed:26001783, ECO:0000305, ECO:0000312|RGD:1311863};	-3.20519	0.0108963
Atrial natriuretic peptide receptor 2;	Atrial natriuretic peptide receptor 2;	-3.19997	0.0275966
.	.	-3.19977	0.0021955
.	.	-3.19705	0.0128455
.	.	-3.19611	0.0307494
.	Transmembrane protein 266 {ECO:0000250|UniProtKB:Q2M3C6};	-3.19106	0.0242285
Probable glutathione S-transferase 8;	Probable glutathione S-transferase 8;	-3.18618	0.000824854
Fructose-bisphosphate aldolase;	Fructose-bisphosphate aldolase;	-3.18614	0.02449
.	.	-3.17482	0.0108963
Otoconin-90;	Otoconin-90;	-3.16931	0.00785228
Forkhead box protein D4;	Forkhead box protein D4;	-3.16706	0.0275456
.	.	-3.15877	0.0295641
.	.	-3.15606	0.0307494
Ankyrin repeat domain-containing protein 63 {ECO:0000250|UniProtKB:C9JTQ0};	Ankyrin repeat domain-containing protein 63 {ECO:0000250|UniProtKB:C9JTQ0};	-3.15341	0.01671
Ferritin heavy chain;	Ferritin, heavy subunit {ECO:0000303|PubMed:18625196};	-3.1354	0.0141519
.	.	-3.13193	0.000357815
CD109 antigen;	CD109 antigen;	-3.12647	0.0188996
.	.	-3.12372	0.0275966
.	.	-3.12368	0.0173091
Sodium/potassium/calcium exchanger 4;	Sodium/potassium/calcium exchanger 4;	-3.12216	0.027716
L-rhamnose-binding lectin ELEL-1 {ECO:0000303|PubMed:25881955};	L-rhamnose-binding lectin ELEL-1 {ECO:0000303|PubMed:25881955};	-3.1217	0.00144734
Tubulin-specific chaperone D;	Tubulin-specific chaperone D;	-3.12017	0.0191483
.	.	-3.11932	0.00402859
.	.	-3.10908	0.0188444
Dipeptidase 1;	Dipeptidase 1;	-3.10461	0.0119724
SWI/SNF-related matrix-associated actin-dependent regulator of chromatin subfamily B member 1;	SWI/SNF-related matrix-associated actin-dependent regulator of chromatin subfamily B member 1;	-3.10264	0.0362915
.	DAZ-associated protein 2;	-3.0947	0.026799
Putative ferric-chelate reductase 1 homolog;	Putative ferric-chelate reductase 1 homolog;	-3.09205	0.0288477
Mitochondrial folate transporter/carrier;	Mitochondrial folate transporter/carrier;	-3.08855	0.0332935
Carbohydrate sulfotransferase 15;	Carbohydrate sulfotransferase 15;	-3.08841	0.00100121
Mannose-P-dolichol utilization defect 1 protein;	Mannose-P-dolichol utilization defect 1 protein;	-3.08616	0.0425014
.	.	-3.0762	0.0330449
.	.	-3.06746	0.0324546
Protein arginine N-methyltransferase 9;	Protein arginine N-methyltransferase 9;	-3.05359	0.0240835
.	.	-3.05345	0.0321053
.	.	-3.05296	0.0316904
Multiple inositol polyphosphate phosphatase 1 {ECO:0000312|HGNC:HGNC:7102};	Multiple inositol polyphosphate phosphatase 1 {ECO:0000312|HGNC:HGNC:7102};	-3.04851	0.043783
T-box transcription factor TBX2b;	T-box transcription factor TBX2b;	-3.04104	0.037042
Niemann-Pick C1 protein;	Niemann-Pick C1 protein;	-3.03569	0.0419979
.	.	-3.03135	4.91e-05
Succinate dehydrogenase [ubiquinone] cytochrome b small subunit, mitochondrial;	Succinate dehydrogenase [ubiquinone] cytochrome b small subunit, mitochondrial;	-3.02365	0.0288477
.	.	-3.02178	0.0440053
.	.	-3.02111	0.0387679
Tyrosine-protein phosphatase non-receptor type 4;	.	-3.02046	0.0287045
Uncharacterized protein C56G2.4;	Uncharacterized protein C56G2.4;	-3.01295	0.0383368
.	.	-3.01237	0.028032
.	.	-3.00992	0.0136251
.	.	-3.00612	0.0363376
Nose resistant to fluoxetine protein 6;	Nose resistant to fluoxetine protein 6;	-3.00328	0.0370519
.	.	-3.00301	0.024902
.	.	-3.00266	0.0118956
.	.	-3.00048	0.0426394
tRNA:m(4)X modification enzyme TRM13 homolog;	tRNA:m(4)X modification enzyme TRM13 homolog;	-2.99788	0.044328
Xaa-Pro aminopeptidase 1;	Xaa-Pro aminopeptidase 1;	-2.99618	0.0477965
.	.	-2.99391	0.0463809
PAX3- and PAX7-binding protein 1;	PAX3- and PAX7-binding protein 1;	-2.99376	0.0242285
Uncharacterized protein C11orf70 homolog;	Uncharacterized protein C11orf70 homolog;	-2.97967	0.00523569
Multiple coagulation factor deficiency protein 2 homolog;	Multiple coagulation factor deficiency protein 2 homolog;	-2.97457	0.0518715
.	.	-2.97163	0.0470489
Derlin-1 {ECO:0000303|PubMed:15215855};	Derlin-1 {ECO:0000303|PubMed:15215855};	-2.96774	0.0473218
Probable tubulin polyglutamylase TTLL9;	Probable tubulin polyglutamylase TTLL9;	-2.96573	0.0324623
Nardilysin;	Nardilysin;	-2.96378	0.0101895
Cytoglobin-1;	Cytoglobin-1;	-2.95838	0.0362227
Peroxidasin;	Peroxidasin;	-2.95462	0.0464297
.	Tetraspanin-9;	-2.95242	0.00319188
.	.	-2.95236	0.0376942
HAUS augmin-like complex subunit 3;	HAUS augmin-like complex subunit 3;	-2.95181	0.0392817
Heat shock 70 kDa protein 12B;	Heat shock 70 kDa protein 12B;	-2.94988	0.0279671
.	.	-2.94976	0.0518715
Solute carrier organic anion transporter family member 1B1;	Solute carrier organic anion transporter family member 1B1;	-2.94915	0.0287583
Fibrillin-2;	Fibrillin-1;	-2.94823	0.0316904
Lysosomal alpha-mannosidase;	Lysosomal alpha-mannosidase;	-2.94809	0.0463417
.	.	-2.94683	0.0204015
.	.	-2.94463	0.00330396
Receptor expression-enhancing protein 5;	Receptor expression-enhancing protein 5;	-2.94012	0.0470992
Pre-mRNA cleavage complex 2 protein Pcf11;	.	-2.94001	0.044328
.	.	-2.93954	0.031949
Protocadherin-16;	Protocadherin-16;	-2.93166	0.0566732
Cysteine-rich secretory protein LCCL domain-containing 2;	Cysteine-rich secretory protein LCCL domain-containing 2;	-2.93138	0.0362915
.	.	-2.93001	0.0100635
Liver carboxylesterase 1;	Liver carboxylesterase 1;	-2.92548	0.0565738
Succinate dehydrogenase [ubiquinone] iron-sulfur subunit, mitochondrial;	Succinate dehydrogenase [ubiquinone] iron-sulfur subunit, mitochondrial;	-2.9144	0.0284734
.	.	-2.91332	0.0476665
.	.	-2.91159	0.0185242
.	.	-2.90811	0.0306023
.	.	-2.90273	0.0380443
.	.	-2.90212	0.0204542
T-box transcription factor TBX2-B;	T-box transcription factor TBX2-B;	-2.90003	0.0425014
Cadherin-99C {ECO:0000303|PubMed:15708564};	Cadherin-99C {ECO:0000303|PubMed:15708564};	-2.89905	0.0477965
Glycerol-3-phosphate phosphatase {ECO:0000305};	Glycerol-3-phosphate phosphatase {ECO:0000305};	-2.89413	0.0566732
.	.	-2.89383	0.0441505
V-type proton ATPase subunit d;	V-type proton ATPase subunit d;	-2.89087	0.0537956
Neuronal acetylcholine receptor subunit alpha-6;	Neuronal acetylcholine receptor subunit alpha-6;	-2.88813	0.0591102
.	Uncharacterized protein C12orf45 homolog;	-2.88331	0.0400591
D-3-phosphoglycerate dehydrogenase;	D-3-phosphoglycerate dehydrogenase;	-2.88282	0.0244164
Glutathione S-transferase;	Glutathione S-transferase;	-2.88215	0.0274814
Protein archease;	Protein archease;	-2.87758	0.000546027
.	.	-2.87504	0.0405661
.	.	-2.87474	0.0106592
Integrator complex subunit 4;	Integrator complex subunit 4;	-2.87124	0.0555863
Trafficking protein particle complex subunit 2;	Trafficking protein particle complex subunit 2;	-2.87065	0.0362356
.	.	-2.86909	0.0316904
Synaptopodin 2-like protein;	Synaptopodin 2-like protein;	-2.86735	0.0440419
Protein FAM107A;	Protein FAM107A;	-2.86572	0.017519
Baculoviral IAP repeat-containing protein 7-A;	Baculoviral IAP repeat-containing protein 7-A;	-2.86569	0.0575971
Dystonin;	Dystonin;	-2.86466	0.0667586
.	.	-2.85915	0.0440053
.	.	-2.85873	0.0488754
.	.	-2.85829	0.0316904
Nuclear envelope integral membrane protein 1;	Nuclear envelope integral membrane protein 1;	-2.85702	0.0463373
Neuronal acetylcholine receptor subunit alpha-3;	Neuronal acetylcholine receptor subunit alpha-3;	-2.85677	0.0321311
Neuronal acetylcholine receptor subunit alpha-10;	Neuronal acetylcholine receptor subunit alpha-7;	-2.85491	0.0527735
.	.	-2.8524	0.0497031
Adenylosuccinate synthetase isozyme 1 {ECO:0000255|HAMAP-Rule:MF_03126};	Adenylosuccinate synthetase isozyme 1 {ECO:0000255|HAMAP-Rule:MF_03126};	-2.85233	0.0242285
.	.	-2.85186	0.0370519
Alpha-latroinsectotoxin-Lt1a;	Alpha-latroinsectotoxin-Lt1a;	-2.85139	0.0585538
U5 small nuclear ribonucleoprotein 200 kDa helicase;	U5 small nuclear ribonucleoprotein 200 kDa helicase;	-2.84655	0.0617518
Zwei Ig domain protein zig-4 {ECO:0000303|PubMed:11809975};	Zwei Ig domain protein zig-4 {ECO:0000303|PubMed:11809975};	-2.84631	0.0217439
.	.	-2.845	0.0288477
Protein TFG;	Protein TFG;	-2.84105	0.0626921
Fructose-bisphosphate aldolase;	.	-2.83964	0.0575971
Arylacetamide deacetylase;	Arylacetamide deacetylase;	-2.83554	0.0405661
Collagen alpha-2(IV) chain;	Collagen alpha-1(IV) chain;	-2.83348	0.0398534
.	.	-2.83175	0.0610856
Rho-related GTP-binding protein RhoE;	Rho-related GTP-binding protein RhoE;	-2.83168	0.0685808
Dehydrodolichyl diphosphate synthase complex subunit Nus1 {ECO:0000305};	Dehydrodolichyl diphosphate synthase complex subunit Nus1 {ECO:0000305};	-2.83055	0.0585538
PI-PLC X domain-containing protein 3;	PI-PLC X domain-containing protein 3;	-2.82909	0.0307494
.	.	-2.82875	0.0440053
.	.	-2.82845	0.0468266
.	.	-2.82688	0.0569576
Protein Wnt-10a;	Protein Wnt-10a;	-2.82485	0.0732129
Transforming growth factor-beta-induced protein ig-h3;	Transforming growth factor-beta-induced protein ig-h3;	-2.82389	0.0240835
Aldose 1-epimerase;	Aldose 1-epimerase;	-2.82319	0.0509038
Cytochrome P450 4V2;	Cytochrome P450 4V2;	-2.82063	0.0585538
.	.	-2.82036	0.0689504
.	.	-2.81781	0.037623
.	.	-2.81751	0.0244811
.	.	-2.81536	0.0632284
.	.	-2.81335	0.0587311
.	.	-2.81315	0.027716
Membrane metallo-endopeptidase-like 1;	Membrane metallo-endopeptidase-like 1;	-2.80744	0.0126929
Cdc42 homolog;	Cdc42 homolog;	-2.80707	0.0346007
.	.	-2.80636	0.0621073
.	.	-2.80352	0.034485
Alpha-1,3/1,6-mannosyltransferase ALG2;	Alpha-1,3/1,6-mannosyltransferase ALG2;	-2.79886	0.0501064
Paired box protein Pax-6;	Paired box protein Pax-6;	-2.79523	0.0725427
Kunitz-type serine protease inhibitor LmKTT-1a;	Kunitz-type serine protease inhibitor LmKTT-1a;	-2.79293	0.0760005
.	.	-2.79171	0.0556812
DNA-directed RNA polymerase II subunit RPB2;	DNA-directed RNA polymerase II subunit RPB2;	-2.7905	0.0493945
Uveal autoantigen with coiled-coil domains and ankyrin repeats;	Ankycorbin;	-2.78949	0.0455546
Putative tyrosinase-like protein tyr-3;	Putative tyrosinase-like protein tyr-3;	-2.78571	0.0332935
CCR4-NOT transcription complex subunit 11;	CCR4-NOT transcription complex subunit 11;	-2.78277	0.0673684
Kyphoscoliosis peptidase;	Kyphoscoliosis peptidase;	-2.78082	0.0493577
Phospholipid scramblase 1;	Phospholipid scramblase 2;	-2.78018	0.0767297
.	.	-2.77871	0.011463
Inactive pancreatic lipase-related protein 1;	Inactive pancreatic lipase-related protein 1;	-2.77583	0.000686386
.	.	-2.77481	0.0696905
Transmembrane protein 214-A;	Transmembrane protein 214-B;	-2.7724	0.0509038
Serine protease inhibitor dipetalogastin;	Serine protease inhibitor dipetalogastin;	-2.77003	0.00862019
.	.	-2.768	0.0695
Kielin/chordin-like protein;	Kielin/chordin-like protein;	-2.76372	0.00857217
Tyrosyl-DNA phosphodiesterase 1;	Tyrosyl-DNA phosphodiesterase 1;	-2.76064	0.052582
NmrA-like family domain-containing protein 1;	NmrA-like family domain-containing protein 1;	-2.76034	0.0580477
Phylloquinone omega-hydroxylase CYP4F2 {ECO:0000305};	Phylloquinone omega-hydroxylase CYP4F2 {ECO:0000305};	-2.75723	0.0694469
Frataxin, mitochondrial;	Frataxin, mitochondrial;	-2.75687	0.0591102
.	.	-2.75644	0.0790206
.	.	-2.75627	0.0617624
.	.	-2.75269	0.0677279
.	.	-2.75079	0.0790206
.	.	-2.74791	0.0363376
.	.	-2.74579	0.0802267
.	.	-2.74455	0.0762719
116 kDa U5 small nuclear ribonucleoprotein component;	116 kDa U5 small nuclear ribonucleoprotein component;	-2.74232	0.0816748
Mitochondria-eating protein;	Mitochondria-eating protein;	-2.74086	0.0628388
Four-domain proteases inhibitor;	Four-domain proteases inhibitor;	-2.73786	0.0899388
.	.	-2.73434	0.00278928
.	.	-2.7341	0.047801
.	.	-2.7336	0.0819959
V-type proton ATPase subunit d;	V-type proton ATPase subunit d;	-2.72941	0.0790206
.	.	-2.7206	0.0431456
Ras-related protein Rab-5C;	Ras-related protein Rab-5C;	-2.71667	0.0867663
.	.	-2.71335	0.0656818
.	.	-2.7116	8.67e-06
.	.	-2.70107	0.0781466
.	.	-2.69928	0.0780045
.	.	-2.69906	0.0648329
.	.	-2.69841	0.0585538
.	.	-2.69839	0.0258582
Neurotrypsin;	Neurotrypsin;	-2.69736	0.0676758
.	.	-2.69684	0.0625501
.	.	-2.69487	0.0263079
Leucine-rich repeat-containing protein 74A {ECO:0000250|UniProtKB:Q0VAA2};	Leucine-rich repeat-containing protein 74A {ECO:0000250|UniProtKB:Q0VAA2};	-2.69359	0.0760005
E3 SUMO-protein ligase RanBP2;	E3 SUMO-protein ligase RanBP2;	-2.6932	0.0850648
.	.	-2.69025	0.0274814
Phospholipid scramblase 2;	Phospholipid scramblase 2;	-2.68906	0.0847628
Relaxin receptor 2;	Relaxin receptor 2;	-2.68769	0.0324623
.	.	-2.68758	1.51e-09
.	.	-2.68734	0.0208534
Cytoplasmic tRNA 2-thiolation protein 1 {ECO:0000255|HAMAP-Rule:MF_03053};	Cytoplasmic tRNA 2-thiolation protein 1 {ECO:0000255|HAMAP-Rule:MF_03053};	-2.68682	0.0714676
DNA-directed RNA polymerases I, II, and III subunit RPABC1;	DNA-directed RNA polymerases I, II, and III subunit RPABC1;	-2.68225	0.0749578
.	.	-2.6812	0.0554861
.	.	-2.68007	0.0546319
Lysozyme;	Lysozyme;	-2.67761	0.086891
Protocadherin Fat 1;	Cadherin EGF LAG seven-pass G-type receptor 3;	-2.67722	0.0930078
.	.	-2.67651	0.00957228
.	.	-2.67323	0.0667016
.	.	-2.67226	0.0998691
.	.	-2.67173	0.0585538
Josephin-1;	Josephin-1;	-2.66965	0.0531956
Cytochrome P450 1A1;	Cytochrome P450 1A1;	-2.66671	0.0621073
Sodium-dependent phosphate transport protein 2B;	Sodium-dependent phosphate transport protein 2A;	-2.66633	0.0968152
.	.	-2.66572	0.0980653
Microsomal glutathione S-transferase 3;	Microsomal glutathione S-transferase 3;	-2.66302	0.0725427
Fibronectin type III domain-containing protein;	Fibronectin type III domain-containing protein 2;	-2.66234	2.76e-05
.	.	-2.66163	0.0994869
.	.	-2.65962	9.03e-07
Gamma-interferon-inducible lysosomal thiol reductase;	Gamma-interferon-inducible lysosomal thiol reductase;	-2.65952	3.04e-05
Probable peptidylglycine alpha-hydroxylating monooxygenase 1 {ECO:0000312|WormBase:Y71G12B.4};	Probable peptidylglycine alpha-hydroxylating monooxygenase 1 {ECO:0000312|WormBase:Y71G12B.4};	-2.65823	0.00729556
G protein-activated inward rectifier potassium channel 4;	G protein-activated inward rectifier potassium channel 2;	-2.65646	0.00245374
.	.	-2.65463	0.0416405
Insulin-induced gene 2 protein;	Insulin-induced gene 2 protein;	-2.65404	0.0993249
.	.	-2.65013	0.0547453
.	.	-2.64971	0.0905239
.	.	-2.64562	0.0520262
.	.	-2.63898	0.0990935
Transmembrane protein FAM155A;	Transmembrane protein FAM155A;	-2.63708	0.0748122
.	.	-2.63696	0.0760005
.	.	-2.63624	0.0742993
.	.	-2.63574	0.0867663
.	.	-2.63557	0.0628388
60 kDa SS-A/Ro ribonucleoprotein;	60 kDa SS-A/Ro ribonucleoprotein;	-2.63226	0.094799
LIM domain-binding protein 2;	LIM domain-binding protein 2;	-2.6309	0.0993249
.	.	-2.63027	0.0459638
.	.	-2.63026	0.0288703
.	.	-2.62443	0.0998691
.	.	-2.62399	0.063882
.	.	-2.62271	0.0634654
U4/U6.U5 tri-snRNP-associated protein 2;	.	-2.62257	0.0671385
Dolichyl pyrophosphate Man9GlcNAc2 alpha-1,3-glucosyltransferase;	Dolichyl pyrophosphate Man9GlcNAc2 alpha-1,3-glucosyltransferase;	-2.6206	0.0790206
Transforming growth factor-beta-induced protein ig-h3;	Transforming growth factor-beta-induced protein ig-h3;	-2.6166	4.14e-05
.	.	-2.61565	0.0875612
Lachesin;	Lachesin;	-2.61307	0.094799
Transmembrane protein 218;	Transmembrane protein 218;	-2.61205	0.0291783
.	.	-2.60738	0.0790206
Peptidase inhibitor 16;	Peptidase inhibitor 16;	-2.60504	0.0816748
.	.	-2.60316	0.0786349
.	.	-2.59882	0.0687239
Serine/threonine-protein phosphatase 2A 65 kDa regulatory subunit A alpha isoform;	Serine/threonine-protein phosphatase 2A 65 kDa regulatory subunit A alpha isoform;	-2.59742	0.0684852
.	.	-2.59599	0.085475
Zinc finger protein 26;	Zinc finger protein 26;	-2.59537	0.0990562
.	.	-2.59389	0.0937582
.	.	-2.59389	0.0590319
Neuroendocrine convertase 2;	Neuroendocrine convertase 2;	-2.59348	0.0926999
.	.	-2.59122	8.12e-05
.	.	-2.58935	0.0617518
Glutamate receptor ionotropic, delta-2;	Glutamate receptor ionotropic, kainate 1;	-2.58889	0.0993249
Mannose-1-phosphate guanyltransferase alpha-A;	Mannose-1-phosphate guanyltransferase alpha-A;	-2.58768	0.0834151
.	.	-2.58722	0.0460122
Leukocyte receptor cluster member 9;	Leukocyte receptor cluster member 9;	-2.58553	0.0603592
.	.	-2.58419	0.0670697
.	.	-2.58205	0.0587311
.	Low-density lipoprotein receptor-related protein 12;	-2.57274	0.0359484
Putative transcription factor SOX-14;	Putative transcription factor SOX-14;	-2.5675	0.000918542
Hepatic lectin;	Hepatic lectin;	-2.56675	0.0206116
Prestin;	Solute carrier family 26 member 9;	-2.56625	0.0807355
.	.	-2.55993	0.04808
.	.	-2.55949	0.0996208
.	.	-2.55802	0.0729858
.	.	-2.55442	0.0400899
.	.	-2.5489	0.0433995
.	.	-2.54836	0.0954102
.	.	-2.5462	0.0248263
.	.	-2.54589	0.0587311
.	.	-2.54407	0.0760181
.	.	-2.54159	0.0206631
Phenylalanine--tRNA ligase alpha subunit;	Phenylalanine--tRNA ligase alpha subunit;	-2.54061	0.0973943
Ferric-chelate reductase 1;	Ferric-chelate reductase 1;	-2.53891	0.0367153
.	.	-2.5342	0.0982862
.	.	-2.52935	0.0351703
.	.	-2.52923	0.095113
Mitochondria-eating protein;	Mitochondria-eating protein;	-2.52576	0.0781466
.	.	-2.52417	0.0125235
.	.	-2.52245	0.0477965
.	.	-2.521	0.094799
.	.	-2.51685	0.0903383
.	.	-2.51391	0.000871314
.	.	-2.51355	0.0174856
.	.	-2.51346	0.0176972
.	.	-2.51334	0.063803
.	.	-2.51074	0.0734497
.	.	-2.51007	0.0797426
Nuclear pore complex protein Nup98-Nup96;	Nuclear pore complex protein Nup98-Nup96;	-2.5078	0.0854874
.	.	-2.50301	0.0072939
Pregnancy zone protein;	Pregnancy zone protein;	-2.50295	0.0749578
.	.	-2.50162	0.0993249
Protocadherin-9;	Protocadherin-9;	-2.50159	0.0905239
Perivitellin-2 67 kDa subunit;	Perivitellin-2 67 kDa subunit;	-2.49678	0.044328
Calcitonin gene-related peptide type 1 receptor;	Calcitonin gene-related peptide type 1 receptor;	-2.49441	0.0521149
.	.	-2.47993	9.07e-07
Splicing factor 3B subunit 4;	Splicing factor 3B subunit 4;	-2.47955	0.0845553
.	.	-2.47427	0.032084
.	.	-2.47024	0.0958688
.	.	-2.46881	0.0324623
.	.	-2.46558	0.0850648
Electron transfer flavoprotein regulatory factor 1 {ECO:0000250|UniProtKB:Q6IPR1};	.	-2.45967	0.0324623
BTB/POZ domain-containing protein KCTD7;	BTB/POZ domain-containing protein KCTD7;	-2.45396	0.0796264
Cytochrome P450 3A29;	Cytochrome P450 3A29;	-2.43274	0.0770863
Actin, cytoplasmic;	Actin, cytoplasmic;	-2.43226	0.0493945
Aquaporin-4;	Aquaporin-4;	-2.42944	0.002055
Pituitary homeobox x {ECO:0000250|UniProtKB:Q9W5Z2};	Pituitary homeobox x {ECO:0000250|UniProtKB:Q9W5Z2};	-2.42858	0.063533
.	.	-2.42569	0.0790206
.	.	-2.42314	0.0556463
Peptidyl-prolyl cis-trans isomerase FKBP14;	Peptidyl-prolyl cis-trans isomerase FKBP14;	-2.42214	1.05e-05
Actin-related protein 2/3 complex subunit 3;	Actin-related protein 2/3 complex subunit 3;	-2.41011	0.0383368
Galectin-6;	Galectin-6;	-2.4093	0.0304261
.	.	-2.4088	0.0276254
.	.	-2.40805	0.0645636
.	.	-2.40657	0.00319188
.	.	-2.39452	9.41e-05
.	Cell death specification protein 2;	-2.39447	0.000546027
.	.	-2.38627	0.0552643
.	.	-2.38095	0.0896653
Protein-glutamine gamma-glutamyltransferase K;	Protein-glutamine gamma-glutamyltransferase K;	-2.35157	0.0554861
.	.	-2.34978	0.0169589
Nose resistant to fluoxetine protein 6;	Nose resistant to fluoxetine protein 6;	-2.34876	0.0671385
.	.	-2.33106	0.0390035
.	.	-2.31612	0.0790206
Short-chain specific acyl-CoA dehydrogenase, mitochondrial;	Short-chain specific acyl-CoA dehydrogenase, mitochondrial;	-2.3101	0.0473218
F-box only protein 4;	F-box only protein 4;	-2.3075	0.0239079
Intraflagellar transport protein 27 homolog;	Intraflagellar transport protein 27 homolog;	-2.30654	0.000215398
.	.	-2.30421	0.0453319
Tubulin alpha-5 chain;	Tubulin alpha-5 chain;	-2.29757	0.0332511
Neuronal PAS domain-containing protein 4 {ECO:0000305};	Neuronal PAS domain-containing protein 4 {ECO:0000305};	-2.29445	0.0260945
.	.	-2.28462	0.0473411
Phospholipase A-2-activating protein;	Phospholipase A-2-activating protein;	-2.27846	0.0417186
Endoplasmic reticulum-Golgi intermediate compartment protein 2;	Endoplasmic reticulum-Golgi intermediate compartment protein 2;	-2.27836	0.0559841
.	.	-2.27778	0.0557324
.	.	-2.27083	1.71e-10
.	.	-2.26936	1.16e-05
SPARC;	SPARC;	-2.26707	0.00376807
Fascin;	Fascin;	-2.25319	0.000249007
.	.	-2.24818	0.0558173
E3 ubiquitin-protein ligase arih1;	E3 ubiquitin-protein ligase arih1;	-2.24532	0.000677556
.	.	-2.23707	0.0426394
.	.	-2.23083	0.0368185
.	.	-2.22835	0.0380488
Proline-rich transmembrane protein 1;	Proline-rich transmembrane protein 1;	-2.22393	0.0949192
Usher syndrome type-1G protein;	Usher syndrome type-1G protein;	-2.22053	0.0621073
.	.	-2.21953	0.0226923
Dolichyl-diphosphooligosaccharide--protein glycosyltransferase subunit STT3A;	Dolichyl-diphosphooligosaccharide--protein glycosyltransferase subunit STT3A;	-2.21644	0.0169593
.	.	-2.21618	0.0218033
.	.	-2.21163	0.0195527
.	.	-2.20909	0.0794273
.	.	-2.19911	0.018346
Tetratricopeptide repeat protein 30A;	Tetratricopeptide repeat protein 30A;	-2.19825	0.0579705
.	.	-2.18831	0.0400591
Innexin unc-9;	Innexin unc-9;	-2.18825	0.000629609
EKC/KEOPS complex subunit LAGE3;	.	-2.18649	0.0518715
Glutaminyl-peptide cyclotransferase;	Glutaminyl-peptide cyclotransferase;	-2.17334	0.0439434
Cartilage matrix protein;	Cartilage matrix protein;	-2.16568	0.0125235
Putative defense protein 1;	Putative defense protein 1;	-2.13924	0.00679121
Putative defense protein 3;	Putative defense protein 3;	-2.134	0.0258582
.	.	-2.12887	0.000338893
.	.	-2.11195	0.0954102
.	.	-2.10417	5.39e-06
Multidrug resistance-associated protein 1;	Multidrug resistance-associated protein 1;	-2.10342	0.0507384
.	.	-2.1024	0.0526796
.	.	-2.09774	0.0928513
Dihydrolipoyl dehydrogenase, mitochondrial;	Dihydrolipoyl dehydrogenase, mitochondrial;	-2.09599	0.0894377
Major facilitator superfamily domain-containing protein 10;	Major facilitator superfamily domain-containing protein 10;	-2.09517	0.0489942
.	.	-2.08379	5.18e-08
.	.	-2.08353	3.65e-05
DBH-like monooxygenase protein 1 homolog;	DBH-like monooxygenase protein 1 homolog;	-2.08154	0.047801
.	.	-2.07559	0.000215398
Superoxide dismutase [Cu-Zn];	Superoxide dismutase [Cu-Zn];	-2.06776	9.16e-09
Fibropellin-1;	Fibropellin-1;	-2.05337	0.0812598
.	.	-2.02837	9.03e-07
Electron transfer flavoprotein subunit alpha, mitochondrial;	Electron transfer flavoprotein subunit alpha, mitochondrial;	-2.02332	0.0273102
.	Tumor necrosis factor receptor superfamily member 5;	-2.02218	0.0073459
Ferric-chelate reductase 1;	Ferric-chelate reductase 1;	-2.01017	1.45e-11
.	.	-1.99199	0.00822891
Ubiquitin carboxyl-terminal hydrolase 14;	Ubiquitin carboxyl-terminal hydrolase 14;	-1.99158	0.0397235
Solute carrier family 13 member 5;	Solute carrier family 13 member 3;	-1.98682	0.0260242
Putative defense protein 3;	Putative defense protein 3;	-1.98433	0.0305801
.	Protein AMBP;	-1.97896	0.0262708
Sequestosome-1;	Sequestosome-1;	-1.97682	0.0176259
Peroxidase-like protein;	Peroxidase-like protein;	-1.9747	0.0667016
Probable 39S ribosomal protein L45, mitochondrial;	Probable 39S ribosomal protein L45, mitochondrial;	-1.96788	0.0634654
.	.	-1.95347	0.0905239
.	.	-1.95035	0.0493345
.	.	-1.93893	0.0595026
Myosin light chain kinase, smooth muscle;	.	-1.93539	0.00023923
.	.	-1.9303	0.0657559
Collagen alpha-1(IV) chain;	Collagen alpha-1(IV) chain;	-1.93007	0.0854095
.	.	-1.92694	0.0894377
Splicing factor, proline- and glutamine-rich;	Non-POU domain-containing octamer-binding protein;	-1.92484	0.0660586
.	.	-1.92477	0.0667016
DBH-like monooxygenase protein 1 homolog;	DBH-like monooxygenase protein 1 homolog;	-1.92388	0.00830829
Hemicentin-2;	Hemicentin-2 {ECO:0000305};	-1.92284	0.0466622
T-complex protein 1 subunit zeta;	T-complex protein 1 subunit zeta;	-1.92001	0.0500662
Threonylcarbamoyladenosine tRNA methylthiotransferase;	Threonylcarbamoyladenosine tRNA methylthiotransferase;	-1.91867	0.0926999
Rho guanine nucleotide exchange factor 12;	Rho guanine nucleotide exchange factor 12;	-1.91553	0.0206009
Runt-related transcription factor 1;	Runt-related transcription factor 1;	-1.90518	0.0667016
Mitogen-activated protein kinase kinase kinase 8;	Serine/threonine-protein kinase Tao {ECO:0000305};	-1.90223	0.044328
Hemocytin;	Mucin-5AC {ECO:0000305};	-1.8943	1.05e-06
.	.	-1.88674	0.00214048
Transcriptional regulator ERG homolog;	Transcriptional regulator ERG homolog;	-1.88612	0.0998691
.	.	-1.88442	0.0309054
.	.	-1.884	0.0260908
.	.	-1.87771	0.0615301
Cytosolic phospholipase A2;	Cytosolic phospholipase A2;	-1.87364	0.0790206
.	.	-1.86655	2.19e-09
A disintegrin and metalloproteinase with thrombospondin motifs 16;	A disintegrin and metalloproteinase with thrombospondin motifs 16;	-1.86435	0.0287583
BTB/POZ domain-containing protein 3;	BTB/POZ domain-containing protein 3;	-1.85782	0.0128455
Junctional adhesion molecule B;	Junctional adhesion molecule B;	-1.85295	0.00785228
.	.	-1.84943	0.0615853
Minor histocompatibility antigen H13;	Minor histocompatibility antigen H13;	-1.84783	0.0358643
.	.	-1.84556	0.00143959
.	.	-1.84473	0.00183491
.	.	-1.84417	0.0128455
SWI/SNF-related matrix-associated actin-dependent regulator of chromatin subfamily D member 1;	SWI/SNF-related matrix-associated actin-dependent regulator of chromatin subfamily D member 1;	-1.8215	0.0176972
.	.	-1.81804	0.0977863
PDZ and LIM domain protein 3;	LIM domain-binding protein 3;	-1.81032	0.000840381
Endoplasmin {ECO:0000250|UniProtKB:P08113};	Endoplasmin {ECO:0000250|UniProtKB:P08113};	-1.80783	0.0110774
Tubulin alpha-1 chain;	.	-1.80234	0.0243063
.	.	-1.79612	0.00514498
Sperm-associated antigen 8 {ECO:0000312|MGI:MGI:3056295};	Sperm-associated antigen 8 {ECO:0000312|MGI:MGI:3056295};	-1.79159	0.0313022
.	.	-1.79021	0.00274731
Ectonucleoside triphosphate diphosphohydrolase 1;	Ectonucleoside triphosphate diphosphohydrolase 1;	-1.78591	0.069487
Integrin beta-5;	Integrin beta-7;	-1.78477	0.00676247
Mammalian ependymin-related protein 1;	Mammalian ependymin-related protein 1;	-1.7825	3.27e-06
Periostin;	Periostin;	-1.77632	0.04808
.	.	-1.77561	0.0667016
.	.	-1.77295	0.0634654
Neuronal acetylcholine receptor subunit alpha-10;	Neuronal acetylcholine receptor subunit alpha-10;	-1.77135	0.0374769
.	.	-1.76031	3.41e-05
Protein disulfide-isomerase A5;	Protein disulfide-isomerase A5;	-1.75973	0.0615058
.	.	-1.757	0.0796264
Tubulin beta-4B chain;	.	-1.75372	0.0324623
.	.	-1.74586	0.0082396
.	.	-1.74399	0.011151
Sterol regulatory element-binding protein 1;	Sterol regulatory element-binding protein 1;	-1.73571	0.0141519
.	.	-1.73245	0.0209889
ER membrane protein complex subunit 3;	ER membrane protein complex subunit 3;	-1.73172	0.000692112
.	.	-1.72872	0.000559024
Homeobox protein extradenticle;	Homeobox protein extradenticle;	-1.72647	0.0124412
.	.	-1.72516	0.0511659
.	.	-1.72156	0.0998357
Spermidine synthase;	Spermidine synthase;	-1.72142	0.0727857
Cytochrome P450 2B4;	Cytochrome P450 2B4;	-1.71168	0.00144787
Excitatory amino acid transporter;	.	-1.70844	0.0313022
Cysteine and glycine-rich protein 2;	Cysteine and glycine-rich protein 2;	-1.6955	0.041869
Inward rectifier potassium channel 2;	ATP-sensitive inward rectifier potassium channel 12;	-1.69426	0.058845
Prosaposin;	Prosaposin;	-1.69106	0.000677254
.	.	-1.6814	0.046723
Transcription factor Sp5;	Transcription factor Sp5;	-1.68101	0.0651411
.	.	-1.67203	0.0260242
.	.	-1.66643	0.00636038
.	.	-1.66483	0.0521143
Dynein beta chain, ciliary;	Dynein beta chain, ciliary;	-1.66357	0.00186222
.	.	-1.66069	0.000706501
Fibropellin-1;	Fibropellin-1;	-1.65787	0.0867663
78 kDa glucose-regulated protein;	78 kDa glucose-regulated protein;	-1.63994	0.0004034
.	.	-1.63288	0.0237445
Major vault protein {ECO:0000312|EMBL:DAA05661.1};	Major vault protein {ECO:0000312|EMBL:DAA05661.1};	-1.63237	0.0249685
.	.	-1.62746	0.000521165
Innexin unc-9;	Innexin unc-9;	-1.62483	0.0621073
.	.	-1.62228	0.0591102
Solute carrier family 25 member 38-A {ECO:0000255|HAMAP-Rule:MF_03064};	Solute carrier family 25 member 38-B {ECO:0000255|HAMAP-Rule:MF_03064};	-1.61327	0.0530994
Serine/threonine-protein kinase PAK 3;	Serine/threonine-protein kinase PAK 1;	-1.60719	0.000217739
.	.	-1.59685	0.0803151
Chitotriosidase-1;	Chitotriosidase-1;	-1.58562	0.0346007
.	.	-1.5803	0.0211387
.	.	-1.5751	0.0819001
.	.	-1.5713	0.037434
Lactadherin;	Lactadherin;	-1.56666	0.00218687
.	.	-1.56246	0.0757533
E3 ubiquitin-protein ligase NEURL1;	E3 ubiquitin-protein ligase NEURL1;	-1.56243	0.00937314
.	.	-1.55734	0.036734
Aspartate--tRNA ligase, cytoplasmic;	Aspartate--tRNA ligase, cytoplasmic;	-1.55568	0.0269389
Collagen alpha-4(VI) chain;	Collagen alpha-4(VI) chain;	-1.55369	0.00266162
.	MAM domain-containing protein 2;	-1.54664	0.000214703
Myosin light chain kinase, smooth muscle;	Myosin light chain kinase, smooth muscle;	-1.54516	0.0676758
Adhesion G-protein coupled receptor D1 {ECO:0000303|PubMed:25713288};	Adhesion G-protein coupled receptor D1 {ECO:0000303|PubMed:25713288};	-1.5441	0.0483411
.	.	-1.54294	0.000968598
Protein FAM111A;	Protein FAM111A;	-1.54164	0.0696905
Galectin-9C;	Galectin-4;	-1.5275	0.0667016
.	.	-1.52693	0.0080975
Dual specificity protein phosphatase 7;	Dual specificity protein phosphatase 7;	-1.52048	0.0242285
Calponin-2;	Calponin-2;	-1.518	0.0273102
CCAAT/enhancer-binding protein epsilon;	CCAAT/enhancer-binding protein epsilon;	-1.50942	0.015077
Zwei Ig domain protein zig-4 {ECO:0000303|PubMed:11809975};	.	-1.50896	0.000643924
Beta-1,3-glucan-binding protein {ECO:0000312|EMBL:AAM21213.1};	Beta-1,3-glucan-binding protein {ECO:0000312|EMBL:AAM21213.1};	-1.50567	0.0846614
.	.	-1.4997	0.00636686
Junctophilin-1;	Junctophilin-1;	-1.49268	0.0346007
Myosin regulatory light chain, smooth muscle;	Myosin regulatory light chain, smooth muscle;	-1.49203	3.57e-08
.	.	-1.48662	0.00137275
MAM domain-containing glycosylphosphatidylinositol anchor protein 2;	Synaptogenesis protein syg-2 {ECO:0000305};	-1.4829	0.00143959
.	.	-1.47942	0.00151869
Tubulin alpha-3 chain;	.	-1.47854	0.029171
Pre-mRNA-splicing factor RBM22;	Pre-mRNA-splicing factor RBM22;	-1.47296	0.0807136
Eukaryotic initiation factor 4A-I;	Eukaryotic initiation factor 4A-I;	-1.47088	0.00785228
T-complex protein 1 subunit alpha;	T-complex protein 1 subunit alpha;	-1.4699	0.024034
Apolipoprotein D;	Apolipoprotein D;	-1.46357	0.0790206
.	.	-1.46002	6.68e-06
.	.	-1.45921	0.0286065
.	.	-1.4576	0.00115153
.	.	-1.45734	0.0289472
Sulfotransferase family cytosolic 1B member 1;	Sulfotransferase family cytosolic 1B member 1;	-1.445	0.0477965
X-box-binding protein 1 {ECO:0000250|UniProtKB:P17861};	X-box-binding protein 1 {ECO:0000250|UniProtKB:P17861};	-1.44487	0.000643924
.	.	-1.43798	0.0301108
Dynein heavy chain 5, axonemal;	Dynein heavy chain 5, axonemal;	-1.43426	0.0431293
Filamin-A;	Filamin-A;	-1.42809	0.022267
Annexin A11;	Annexin A11;	-1.42684	0.00355295
Inactive carboxypeptidase-like protein X2;	Inactive carboxypeptidase-like protein X2;	-1.42306	0.0128455
.	.	-1.41387	0.000766548
RNA-binding protein 39;	RNA-binding protein 39;	-1.41193	0.00045644
.	.	-1.4056	0.000110971
Cell surface hyaluronidase {ECO:0000303|PubMed:10767548};	Cell surface hyaluronidase {ECO:0000303|PubMed:10767548};	-1.39245	0.0461174
Low-density lipoprotein receptor-related protein 1B;	Low-density lipoprotein receptor-related protein 1B;	-1.38799	0.000766548
.	.	-1.3842	0.00402859
T-complex protein 1 subunit eta;	T-complex protein 1 subunit eta;	-1.38418	0.0894377
.	.	-1.38229	0.0169982
Filamin-A;	Filamin-A;	-1.38113	0.0234756
Glyoxylate reductase/hydroxypyruvate reductase;	Glyoxylate reductase/hydroxypyruvate reductase;	-1.38098	0.01671
Thimet oligopeptidase;	Thimet oligopeptidase;	-1.37098	0.0360272
Chitotriosidase-1;	Chitotriosidase-1;	-1.36982	0.0711136
Tubulin alpha-3 chain;	Tubulin alpha-3 chain;	-1.36105	0.0536185
Putative defense protein 3;	Putative defense protein 3;	-1.36103	0.0369927
Patched domain-containing protein 3;	Patched domain-containing protein 3;	-1.35547	0.0990935
Alpha-L-fucosidase;	Alpha-L-fucosidase;	-1.34841	0.0307494
Tropomyosin;	Tropomyosin;	-1.34697	0.050445
.	.	-1.33885	0.0790206
.	.	-1.33843	0.0477965
Malate dehydrogenase, cytoplasmic;	Malate dehydrogenase, cytoplasmic;	-1.3376	0.0739102
Frizzled-4;	Frizzled-4;	-1.33322	0.0244811
Myosin heavy chain, striated muscle;	Myosin heavy chain, striated muscle;	-1.33292	6.67e-05
Calponin homolog OV9M;	Calponin homolog OV9M;	-1.33269	0.000390331
.	.	-1.3321	0.0732316
Protein PIF;	Protein PIF;	-1.32596	0.0996208
.	.	-1.32277	3.89e-12
.	.	-1.32027	8.37e-06
.	.	-1.31613	0.0489951
.	.	-1.30011	0.0172785
Actin-like protein 6B;	Actin-like protein 6B;	-1.29978	0.0993249
Lysosomal aspartic protease;	.	-1.28684	0.0142277
.	.	-1.27784	0.0591102
Peptidase inhibitor 16;	Peptidase inhibitor 16;	-1.2744	2.32e-06
.	.	-1.27063	0.00656384
Mammalian ependymin-related protein 1;	Mammalian ependymin-related protein 1;	-1.2706	1.05e-05
Myosin heavy chain, striated muscle;	Myosin heavy chain, striated muscle;	-1.26458	0.0509038
Stomatin-2;	Stomatin-2;	-1.24592	0.0478814
Trithorax group protein osa;	Trithorax group protein osa;	-1.24309	0.0477965
.	.	-1.24084	0.0187338
.	.	-1.23518	0.00514498
14-3-3 protein zeta/delta;	14-3-3 protein zeta/delta;	-1.22621	0.040918
AP-2 complex subunit mu;	AP-2 complex subunit mu;	-1.22367	0.0258086
Periostin;	Periostin;	-1.21937	0.00161036
Apolipoprotein D;	Apolipoprotein D;	-1.20924	0.0543375
Ankyrin repeat domain-containing protein 7;	Ankyrin repeat domain-containing protein 7;	1.20336	0.0461049
cGMP-specific 3',5'-cyclic phosphodiesterase {ECO:0000250|UniProtKB:Q9VFI9};	cGMP-specific 3',5'-cyclic phosphodiesterase {ECO:0000250|UniProtKB:Q9VFI9};	1.2064	0.015887
Basal body-orientation factor 1 {ECO:0000250|UniProtKB:Q8ND07};	Basal body-orientation factor 1 {ECO:0000250|UniProtKB:Q8ND07};	1.20922	0.00675467
Tudor domain-containing protein 1;	Tudor domain-containing protein 1;	1.21012	0.0580543
.	.	1.21776	0.00630677
.	Uncharacterized protein C6orf163 homolog;	1.2182	0.0244811
.	.	1.23179	0.078759
Transcription initiation factor TFIID subunit 1-like;	Transcription initiation factor TFIID subunit 1;	1.23461	0.021149
Melanoma-derived growth regulatory protein;	Melanoma inhibitory activity protein 3;	1.24234	0.094799
.	.	1.24501	0.0205541
.	.	1.24887	0.052825
von Willebrand factor D and EGF domain-containing protein;	von Willebrand factor D and EGF domain-containing protein;	1.26646	0.00814992
Protein DEK;	Protein DEK;	1.27166	0.00586912
.	.	1.28078	0.0131289
.	.	1.28351	0.020835
RE1-silencing transcription factor B;	RE1-silencing transcription factor A;	1.29214	0.0409067
UPF0430 protein CG31712;	Arginine and glutamate-rich protein 1-A;	1.31012	0.0459638
.	.	1.31553	0.0951966
PHD finger protein 14;	PHD finger protein 14;	1.31588	0.026799
.	.	1.32325	0.0332935
Neuroguidin-A;	Neuroguidin;	1.32354	0.0928513
.	.	1.32676	0.0275966
.	.	1.32722	0.000559024
Protein SCAF8;	Protein SCAF8;	1.32971	0.0185082
Aspartyl/asparaginyl beta-hydroxylase;	Aspartyl/asparaginyl beta-hydroxylase;	1.34202	0.014911
.	.	1.3597	0.000537863
UPF0430 protein CG31712;	Arginine and glutamate-rich protein 1;	1.36767	0.021299
Dynamin-binding protein;	Dynamin-binding protein;	1.37221	0.0362915
.	Uncharacterized protein C6orf163 homolog;	1.37612	0.018346
Synaptotagmin-like protein 5;	Synaptotagmin-like protein 5;	1.39375	0.0261129
.	.	1.41942	0.0580546
.	.	1.4269	0.0393879
Mblk-1-related factor 1 {ECO:0000303|PubMed:16139210};	Mblk-1-related factor 1 {ECO:0000303|PubMed:16139210};	1.42943	0.0586407
Coiled-coil domain-containing protein 83;	Coiled-coil domain-containing protein 83;	1.43009	0.0493945
Ubiquitin carboxyl-terminal hydrolase 8;	Ubiquitin carboxyl-terminal hydrolase 8;	1.43342	0.0414374
MORC family CW-type zinc finger protein 2A;	MORC family CW-type zinc finger protein 2A;	1.43525	0.00224804
.	.	1.45188	0.0955722
Zinc finger and BTB domain-containing protein 44;	Zinc finger and BTB domain-containing protein 44;	1.46081	0.0890506
.	.	1.46713	0.000169569
WW domain-binding protein 11;	WW domain-binding protein 11;	1.46942	0.0478538
.	.	1.47745	0.000521165
.	.	1.49066	0.064518
.	.	1.49194	0.0710384
Protein HGV2;	Nuclear autoantigenic sperm protein;	1.50103	0.0507384
.	Collagen alpha-1(IX) chain;	1.52624	0.0982862
Epithelial cell-transforming sequence 2 oncogene-like;	Epithelial cell-transforming sequence 2 oncogene-like;	1.55333	0.0141483
Serine/threonine-protein phosphatase 6 regulatory ankyrin repeat subunit B;	Ankyrin-3 {ECO:0000303|PubMed:7836469};	1.57647	1.59e-05
.	.	1.59111	0.0748618
.	.	1.6094	0.0369927
WD repeat-containing protein 87;	WD repeat-containing protein 87;	1.61233	0.00855086
Leucine-rich repeat-containing protein 49;	Leucine-rich repeat-containing protein 49;	1.66844	0.0556463
.	.	1.70655	0.0905239
Tetratricopeptide repeat protein 32;	Tetratricopeptide repeat protein 32;	1.72102	0.091745
.	.	1.74567	0.0279671
.	.	1.76195	0.0416405
Protein HEXIM1;	Protein HEXIM1;	1.86972	0.0328941
.	.	1.87518	4.92e-05
.	.	1.87697	0.071587
.	.	1.9483	0.0796264
.	.	1.95853	0.0755016
.	.	1.98233	0.0121951
.	.	2.00692	0.0106635
A disintegrin and metalloproteinase with thrombospondin motifs 3;	A disintegrin and metalloproteinase with thrombospondin motifs 3;	2.01169	0.0157565
Stereocilin;	Stereocilin;	2.12781	0.0157565
.	.	2.19555	0.0473218
.	.	2.3455	0.0585538
.	.	2.35213	0.091745
.	.	2.37054	0.0366673
Carbonic anhydrase 12;	Carbonic anhydrase 2;	2.37389	0.0416405
Protein FAM117B;	Protein FAM117B;	2.47162	0.0189375
.	.	2.47655	0.0781466
.	.	2.51818	0.0591102
Calmodulin;	Calmodulin;	2.61586	0.0268356
.	.	2.61658	0.0276254
.	.	2.63007	0.091745
.	.	2.6358	0.0958688
.	.	2.76224	0.0894377
Leucine-rich repeat-containing protein 74A {ECO:0000250|UniProtKB:Q0VAA2};	Leucine-rich repeat-containing protein 74A {ECO:0000250|UniProtKB:Q0VAA2};	3.00872	0.0524404
.	.	3.40184	9.98e-05
