# Supplementary material for: Single-Larva RNA Sequencing Identifies Markers of Copper Toxicity and Exposure in Early Mytilus californianus Larvae
Source: Front Physiol. 2021 Dec 9;12:647482. doi: 10.3389/fphys.2021.647482 (PMC8696127; doi:10.3389/fphys.2021.647482)
Supplement: Supplementary file 6 [file Table_6.XLSX]

## Sheet: 3N.3A.only.bgo
Table S6: Gene Ontology enrichment for pooled larval markers of effect. Markers of effect were input in the BinGO plugin in Cytoscape, and GO terms that were overrepresented (padj < 0.05) in the marker list were identified.
Gene Ontology Term	GO-ID	Corrected p-value
chitin metabolic process	6030	0.003175
glucosamine-containing compound metabolic process	1901071	0.0036368
extracellular region	5576	0.0036368
amino sugar metabolic process	6040	0.007596
chitin binding	8061	0.0078304
