# Supplementary material for: Single-Larva RNA Sequencing Identifies Markers of Copper Toxicity and Exposure in Early Mytilus californianus Larvae
Source: Front Physiol. 2021 Dec 9;12:647482. doi: 10.3389/fphys.2021.647482 (PMC8696127; doi:10.3389/fphys.2021.647482)
Supplement: Supplementary file 7 [file Table_7.XLSX]

## Sheet: SL_Effect_lfc1.2_bbmap_p0.1.bgo
Table S7: Gene Ontology enrichment for single larval markers of effect. Markers of effect were input in the BinGO plugin in Cytoscape, and GO terms that were overrepresented (padj < 0.05) in the marker list were identified.
Description	GO-ID	Corrected p-value
RNA splicing	8380	0.00074766
RNA splicing, via transesterification reactions with bulged adenosine as nucleophile	377	0.0008366
mRNA splicing, via spliceosome	398	0.0008366
RNA splicing, via transesterification reactions	375	0.00093616
spliceosomal snRNP complex	97525	0.0018958
mRNA processing	6397	0.0030336
RNA binding	3723	0.0035193
nuclear part	44428	0.0035193
small nuclear ribonucleoprotein complex	30532	0.0035193
non-membrane-bounded organelle	43228	0.0064921
intracellular non-membrane-bounded organelle	43232	0.0064921
mRNA metabolic process	16071	0.0064921
spliceosomal complex	5681	0.0064921
spliceosomal snRNP assembly	387	0.0077264
organelle part	44422	0.01523
nuclear speck	16607	0.023261
cytoskeleton	5856	0.029811
positive regulation of gene expression	10628	0.029811
intracellular organelle part	44446	0.04065
positive regulation of cell cycle process	90068	0.041064
positive regulation of RNA metabolic process	51254	0.042779
nuclear lumen	31981	0.042779
positive regulation of transcription from RNA polymerase II promoter	45944	0.044238
RNA localization	6403	0.044238
cellular component organization or biogenesis	71840	0.044389
