# Supplementary material for: Single-Larva RNA Sequencing Identifies Markers of Copper Toxicity and Exposure in Early Mytilus californianus Larvae
Source: Front Physiol. 2021 Dec 9;12:647482. doi: 10.3389/fphys.2021.647482 (PMC8696127; doi:10.3389/fphys.2021.647482)
Supplement: Supplementary file 8 [file Table_8.XLSX]

## Sheet: Shared.3N.3A.ExposureBiomarkers
Table S8--Amplitude-dependent markers of exposure and effect in pooled larval samples. These genes that were identified as common markers of exposure, and as markers of effect at 3 ug/L copper. All but two exhibited significantly higher expression in abnormal animals at 3 ug/L copper than normal animals.
Transcript Annotation		Differential Expression between 0 and 3 ug/L copper		Differential Expression between 0 and 6 ug/L copper		Differential Expression between normal and abnormal animals at 3 ug/L copper
Blastx against Uniprot	Blastp against Uniprot	log2FoldChange	Adjusted p-value	log2FoldChange	Adjusted p-value	log2FoldChange	Adjusted p-value
.	.	-1.79564	0.0697073	-1.6953	0.0620718	-2.52245	0.0477965
Periostin;	Periostin;	-2.00271	3.17119e-09	-2.20339	4.12359e-12	-1.21937	0.00161036
Minor histocompatibility antigen H13;	Minor histocompatibility antigen H13;	-1.97885	0.00300222	-1.83693	0.00361501	-1.84783	0.0358643
Periostin;	Periostin;	-2.52422	6.62411e-06	-2.43383	6.25179e-06	-1.77632	0.04808
Cathepsin L;	Cathepsin L;	-2.07973	0.0361885	-1.79168	0.0627113	-4.52932	3.41976e-05
Runt-related transcription factor 1;	Runt-related transcription factor 1;	-2.0012	0.00688368	-1.65128	0.022769	-1.90518	0.0667016
T-complex protein 1 subunit zeta;	T-complex protein 1 subunit zeta;	-1.88321	0.00568695	-1.67771	0.00989021	-1.92001	0.0500662
V-type proton ATPase subunit C 1-A;	V-type proton ATPase subunit C 1-A;	-1.93564	0.0648354	-1.8996	0.0478479	-3.71664	0.00200376
Lactadherin;	Lactadherin;	-1.40193	0.00217091	-1.67538	2.3997e-05	-1.56666	0.00218687
.	.	-2.77518	4.91268e-07	-2.28989	3.28e-05	-1.66483	0.0521143
Junctional adhesion molecule B;	Junctional adhesion molecule B;	-3.1817	3.19589e-10	-3.65177	2.42261e-14	-1.85295	0.00785228
Hemocytin;	Mucin-5AC {ECO:0000305};	-1.27558	0.0067146	-1.63785	3.29029e-05	-1.8943	1.04907e-06
.	.	-1.94953	0.0232018	-1.72462	0.035567	-2.4088	0.0276254
.	.	-2.18889	0.000355595	-1.72136	0.00540835	-1.88442	0.0309054
.	MAM domain-containing protein 2;	-1.67115	1.65389e-05	-1.69314	3.44504e-06	-1.54664	0.000214703
Cathepsin Z;	Cathepsin Z;	-1.98672	0.0347945	-1.81708	0.0404317	-3.36438	0.00149437
.	.	-2.72033	0.000575335	-3.85942	2.32655e-08	-2.47427	0.032084
.	.	-2.7276	0.00053011	-3.84965	2.32655e-08	-2.46881	0.0324623
Innexin unc-9;	Innexin unc-9;	-1.26231	0.0560887	-1.56194	0.00409439	-2.18825	0.000629609
.	.	-1.2231	0.00785942	-1.32433	0.00104116	-1.27063	0.00656384
.	.	-1.59806	0.0351566	-1.60274	0.0185077	-1.93893	0.0595026
Serine/threonine-protein phosphatase 2A 65 kDa regulatory subunit A alpha isoform;	Serine/threonine-protein phosphatase 2A 65 kDa regulatory subunit A alpha isoform;	-1.96164	0.0490289	-2.01784	0.0247078	-2.59742	0.0684852
Receptor expression-enhancing protein 5;	Receptor expression-enhancing protein 5;	-1.82793	0.0989107	-2.40233	0.0085163	-2.94012	0.0470992
Putative ferric-chelate reductase 1 homolog;	Putative ferric-chelate reductase 1 homolog;	-1.92899	0.0720375	-1.86808	0.0594026	-3.09205	0.0288477
DBH-like monooxygenase protein 1 homolog;	DBH-like monooxygenase protein 1 homolog;	-1.53383	0.0543291	-1.45754	0.0435186	-2.08154	0.047801
.	.	-1.59029	0.00300401	-1.41055	0.00571313	-1.33843	0.0477965
Kielin/chordin-like protein;	Kielin/chordin-like protein;	-2.45261	0.00288642	-1.75576	0.0417911	-2.76372	0.00857217
Sodium-dependent multivitamin transporter;	Sodium-dependent multivitamin transporter;	-2.06049	0.0496652	-1.97081	0.0456591	-3.23407	0.0269389
.	.	-1.2737	0.0189639	-1.49132	0.00120479	-1.84473	0.00183491
Cartilage matrix protein;	Cartilage matrix protein;	-1.52303	0.00798913	-1.48977	0.00450449	-2.16568	0.0125235
Hepatic lectin;	Hepatic lectin;	-1.85598	0.0282448	-1.82164	0.0185224	-2.56675	0.0206116
Cytochrome P450 3A29;	Cytochrome P450 3A29;	-1.84801	0.0613702	-2.09843	0.0140173	-2.43274	0.0770863
Putative tyrosinase-like protein tyr-3;	Putative tyrosinase-like protein tyr-3;	-1.70131	0.0919372	-1.77308	0.0452259	-2.78571	0.0332935
Integrin beta-5;	Integrin beta-7;	-1.63523	0.00299872	-2.04551	1.55545e-05	-1.78477	0.00676247
Protein FAM107A;	Protein FAM107A;	1.83246	0.0288318	1.47778	0.0684502	-2.86572	0.017519
.	.	-2.5108	0.00381604	-2.73798	0.000556115	-3.00992	0.0136251
.	.	-1.48793	0.0102647	-2.12161	7.65728e-06	-1.55734	0.036734
Aquaporin-4;	Aquaporin-4;	-1.60436	0.075799	-2.07431	0.00486177	-2.42944	0.002055
.	.	-2.56999	0.00428051	-2.76623	0.000822572	-3.62943	0.00210526
.	.	-2.8238	4.01351e-12	-2.08019	4.32184e-07	-1.31613	0.0489951
Tubulin alpha-1 chain;	.	-1.70182	0.00688368	-1.62122	0.00570134	-1.80234	0.0243063
.	.	-1.46144	0.0235544	-1.43643	0.0139635	-1.56246	0.0757533
Alpha-L-fucosidase;	Alpha-L-fucosidase;	-1.51601	0.00190058	-1.83628	1.54083e-05	-1.34841	0.0307493
.	.	-1.61561	0.00353147	-1.46537	0.00512085	-2.07559	0.000215398
Vesicle transport protein GOT1B;	Vesicle transport protein GOT1B;	-2.13811	0.034723	-2.44081	0.00662737	-3.53382	0.00683262
.	.	-1.90788	0.0745914	-2.13709	0.0221241	-3.29298	0.0170647
Complement C1q-like protein 3;	Complement C1q-like protein 3;	-2.20379	0.0249469	-2.26646	0.0120929	-3.52165	0.00402859
.	.	1.60018	0.0522737	1.60732	0.0284257	1.9483	0.0796264
.	.	-2.36826	0.00883899	-2.61606	0.00134439	-3.52006	0.00105878
Protocadherin-9;	Protocadherin-9;	-1.98113	0.0512466	-1.80027	0.0610943	-2.50159	0.0905239
.	.	-1.63376	0.0161862	-1.41489	0.0281957	-1.77295	0.0634654
Zwei Ig domain protein zig-4 {ECO:0000303|PubMed:11809975};	Zwei Ig domain protein zig-4 {ECO:0000303|PubMed:11809975};	-2.57572	0.00353147	-2.1894	0.012624	-2.84631	0.0217439
.	.	-1.64007	9.92347e-05	-1.76633	5.10745e-06	-1.62746	0.000521165
.	.	-2.81034	2.46367e-05	-2.70842	2.48636e-05	-2.40657	0.00319188
Zinc transporter ZIP12;	Zinc transporter ZIP12;	-2.75647	0.00232159	-2.3868	0.0082945	-4.48462	8.32816e-05
.	.	-1.44689	0.0189936	-1.73938	0.000862783	-1.33885	0.0790206
.	.	-1.75272	0.0503063	-1.63334	0.0477056	-3.74718	4.72788e-05
.	.	2.16266	0.0153497	2.71145	0.000378349	3.40184	9.97825e-05
.	.	-1.23489	0.00374661	-1.42811	0.000112862	-1.30011	0.0172785
