# Supplementary material for: Single-Larva RNA Sequencing Identifies Markers of Copper Toxicity and Exposure in Early Mytilus californianus Larvae
Source: Front Physiol. 2021 Dec 9;12:647482. doi: 10.3389/fphys.2021.647482 (PMC8696127; doi:10.3389/fphys.2021.647482)
Supplement: Supplementary file 9 [file Table_9.XLSX]

## Sheet: DE0N.0A.Annotated
Table S9--Markers of natural abnormal development in pooled larvae. Genes that were DE between normal and abnormal animals in the control (0 ug/L copper) were identified.
Transcript Annotation		Differential Expression
Blastx against Uniprot	Blastp against Uniprot	log2FoldChange	Adjusted p-value
.	.	-5.5805	2.49943e-13
Caspase-1;	Caspase-1;	-5.54438	2.90499e-10
.	.	-4.98476	6.11886e-21
.	.	-4.89314	6.20106e-09
.	.	-4.74234	1.38968e-38
.	.	-4.71683	2.00355e-09
.	.	-4.53332	9.41981e-09
.	.	-4.45707	8.40796e-10
Vitelline membrane outer layer protein 1 homolog;	Vitelline membrane outer layer protein 1 homolog;	-4.41856	8.91836e-10
.	.	-4.3694	3.24561e-11
.	.	-4.34752	2.47667e-15
.	.	-4.32062	7.15034e-09
.	.	-4.30679	1.71589e-26
.	.	-4.29904	1.0914e-10
GTP-binding protein SAR1;	GTP-binding protein SAR1;	-4.27101	1.8453e-05
GTP-binding protein SAR1;	GTP-binding protein SAR1;	-4.2603	9.78642e-09
.	.	-4.25007	1.25001e-06
Vitelline membrane outer layer protein 1 homolog;	Vitelline membrane outer layer protein 1 homolog;	-4.24421	1.21743e-07
.	.	-4.15532	2.95536e-38
.	.	-4.15381	4.96416e-20
.	.	-4.1341	7.4956e-07
Hillarin {ECO:0000312|FlyBase:FBgn0050147};	Hillarin {ECO:0000312|FlyBase:FBgn0050147};	-4.05351	0.000553557
.	.	-4.00393	6.79288e-05
.	.	-3.98457	0.00027542
.	.	-3.97943	9.25655e-08
.	.	-3.9177	0.00128443
.	.	-3.91651	2.71843e-11
.	.	-3.81645	0.00184155
Poly [ADP-ribose] polymerase 4;	Poly [ADP-ribose] polymerase 4;	-3.81594	0.00657802
.	.	-3.79215	1.85112e-15
.	.	-3.76657	8.76192e-21
.	.	-3.72494	4.10681e-08
.	.	-3.65523	0.000365491
.	.	-3.64896	0.0106413
.	.	-3.6446	2.72695e-11
.	.	-3.64092	2.835e-06
Whey acidic protein;	Whey acidic protein;	-3.61202	8.57581e-05
.	.	-3.60662	3.12064e-17
.	.	-3.5361	0.000944843
.	.	-3.48765	0.00211688
.	.	-3.4602	0.00442029
Host cell factor 1;	Host cell factor 1;	-3.45922	0.0176816
.	.	-3.4525	2.19372e-05
.	.	-3.44658	0.0144411
.	.	-3.43877	0.00841455
Zinc transporter ZIP4;	Zinc transporter ZIP4;	-3.39899	0.0102752
.	.	-3.3812	0.0138469
BAG family molecular chaperone regulator 2;	BAG family molecular chaperone regulator 2;	-3.35255	0.0130807
.	.	-3.32992	0.0152164
.	.	-3.30518	0.0252206
Serine/threonine-protein kinase SIK2;	Serine/threonine-protein kinase SIK2;	-3.29683	0.0263803
Histone-lysine N-methyltransferase ASH1L;	Histone-lysine N-methyltransferase ASH1L;	-3.29521	0.0263803
.	.	-3.28764	0.0182649
.	.	-3.28368	1.12898e-19
.	.	-3.27737	6.66497e-09
ADP-ribosylation factor;	ADP-ribosylation factor;	-3.27607	0.00891497
.	.	-3.26146	0.00370204
.	.	-3.25421	5.3656e-12
.	.	-3.23952	0.0252105
.	.	-3.23307	8.76192e-21
Poly(U)-specific endoribonuclease-D;	Poly(U)-specific endoribonuclease-D;	-3.21678	0.0282851
Zinc finger protein 816;	Zinc finger protein 816;	-3.21152	0.0216446
.	.	-3.20399	0.0258376
.	.	-3.19445	3.66548e-15
.	.	-3.1784	0.000648952
E3 ubiquitin-protein ligase RNF167;	E3 ubiquitin-protein ligase RNF167;	-3.17772	0.0152164
.	.	-3.14276	0.0294293
.	.	-3.12576	0.0386366
Poly(ADP-ribose) glycohydrolase ARH3;	Poly(ADP-ribose) glycohydrolase ARH3;	-3.12098	0.0152164
Uncharacterized protein C7orf57 homolog;	Uncharacterized protein C7orf57 homolog;	-3.11392	0.0387406
Calsyntenin-1;	Calsyntenin-1;	-3.11283	0.0158984
UPF0769 protein C21orf59 homolog;	UPF0769 protein C21orf59 homolog;	-3.09309	0.0267908
Diablo homolog, mitochondrial;	Diablo homolog, mitochondrial;	-3.08944	0.0171127
Polymerase delta-interacting protein 3;	Polymerase delta-interacting protein 3;	-3.05828	0.0441974
.	.	-3.05173	0.00128412
Spectrin alpha chain;	Spectrin alpha chain;	-3.03711	0.00618484
.	.	-3.03199	0.0333738
.	.	-3.02996	0.0473275
.	.	-3.00904	3.10572e-10
.	.	-3.00261	0.0411076
KappaPI-actitoxin-Avd3a {ECO:0000303|PubMed:22683676};	U-actitoxin-Avd3l {ECO:0000303|PubMed:22683676};	-2.99986	1.69944e-11
Zinc finger protein 511;	Zinc finger protein 511;	-2.98311	0.0263427
.	.	-2.97262	0.00836726
Lambda-crystallin homolog;	Lambda-crystallin homolog;	-2.97226	0.0138026
.	.	-2.96797	0.0515453
Annexin A7;	Annexin A7;	-2.96353	0.00761122
.	.	-2.92325	0.0533593
.	.	-2.91492	1.99327e-20
.	.	-2.91341	0.00188159
.	.	-2.90446	0.033947
.	.	-2.8929	0.01729
.	.	-2.88704	0.0539935
.	.	-2.88372	0.0577012
.	.	-2.87983	2.71987e-11
Membrane-associated guanylate kinase, WW and PDZ domain-containing protein 2;	Membrane-associated guanylate kinase, WW and PDZ domain-containing protein 2;	-2.8733	0.0551102
.	.	-2.86941	0.00728303
F-box only protein 16;	F-box only protein 16;	-2.86583	0.0577012
.	.	-2.86534	0.0588624
.	.	-2.85962	1.88702e-17
Probable signal peptidase complex subunit 2;	Probable signal peptidase complex subunit 2;	-2.84904	0.0282088
.	.	-2.84306	2.19372e-05
DnaJ homolog subfamily B member 6-B;	DnaJ homolog subfamily B member 6;	-2.82719	0.0659594
.	.	-2.82565	0.0700465
.	.	-2.82359	0.0436906
.	.	-2.82233	0.0681989
.	.	-2.82205	0.0616578
.	.	-2.81426	1.02361e-06
.	.	-2.8126	0.0171884
.	.	-2.81163	0.0677548
Cytoplasmic dynein 1 intermediate chain 2;	Cytoplasmic dynein 1 intermediate chain 2;	-2.80931	0.0560458
14-3-3-like protein 1;	14-3-3 protein beta/alpha-1;	-2.80844	0.011213
.	.	-2.80395	0.0427849
.	.	-2.80277	6.40425e-13
.	.	-2.80198	0.026592
.	.	-2.79615	0.00530203
.	.	-2.78644	0.00196286
.	.	-2.78607	0.0342806
.	.	-2.7855	0.0152164
DALR anticodon-binding domain-containing protein 3;	DALR anticodon-binding domain-containing protein 3;	-2.78136	0.0718802
.	.	-2.77601	0.00378228
.	.	-2.77029	0.0220975
.	.	-2.76744	0.0624179
Folliculin;	Folliculin;	-2.7561	0.0517516
.	.	-2.74977	0.0152164
.	.	-2.74838	0.00419099
.	.	-2.74807	4.12371e-08
.	.	-2.74751	0.0481486
.	.	-2.74668	0.0804553
.	.	-2.73576	0.0776694
Retinal dehydrogenase 2;	Retinal dehydrogenase 2;	-2.73328	0.0679105
Heat shock protein 70 B2;	Heat shock protein 70 B2;	-2.7316	0.0446834
.	.	-2.7283	0.0652952
Cyclin-dependent kinase 5 activator 1;	Cyclin-dependent kinase 5 activator 1;	-2.72762	0.0844921
Maltase 2;	Maltase 2;	-2.72621	0.0784693
Apoptogenic protein 1, mitochondrial;	Apoptogenic protein 1, mitochondrial;	-2.72566	0.0805846
.	.	-2.71755	0.00125655
Contactin;	Contactin;	-2.71411	0.0701442
.	.	-2.69564	0.0679621
.	.	-2.69374	8.76192e-21
.	.	-2.68912	0.0548389
Latrophilin Cirl {ECO:0000250|UniProtKB:A1Z7G7};	Latrophilin Cirl {ECO:0000250|UniProtKB:A1Z7G7};	-2.68517	0.0259212
.	.	-2.68392	0.0484852
.	.	-2.6759	0.0701442
.	.	-2.66393	0.0719979
.	.	-2.66122	0.0938474
.	.	-2.66026	0.0907163
.	.	-2.65956	2.07809e-08
Plasma kallikrein;	Plasma kallikrein;	-2.65707	0.0387616
Boophilin-H2;	Boophilin-H2;	-2.64782	0.0822437
.	.	-2.64318	0.081943
Titin;	Titin;	-2.64205	0.068299
.	.	-2.63786	0.0643643
Cysteine-rich secretory protein LCCL domain-containing 2;	Cysteine-rich secretory protein LCCL domain-containing 2;	-2.63209	7.7976e-06
Prolyl 4-hydroxylase subunit alpha-3;	Prolyl 4-hydroxylase subunit alpha-3;	-2.61561	0.0924667
.	.	-2.61442	0.0214884
.	.	-2.61252	0.0444746
Fatty acid-binding protein;	Fatty acid-binding protein;	-2.60798	0.0387616
.	.	-2.60383	0.00606699
Heat shock 70 kDa protein 12A;	Heat shock 70 kDa protein 12A;	-2.60119	0.0108824
.	.	-2.5906	4.89709e-10
Sodium bicarbonate transporter-like protein 11;	Sodium bicarbonate transporter-like protein 11;	-2.58557	0.0843518
Neurotrypsin;	Neurotrypsin;	-2.57811	0.0982672
Vacuolar fusion protein MON1 homolog A;	Vacuolar fusion protein MON1 homolog A;	-2.57792	0.0866038
.	.	-2.56887	0.0535574
.	.	-2.56369	0.00551473
.	.	-2.54309	0.0966419
.	.	-2.53078	0.0690013
CTTNBP2 N-terminal-like protein;	CTTNBP2 N-terminal-like protein;	-2.5232	0.0133785
.	.	-2.52222	0.0347229
.	.	-2.51999	0.0298504
.	.	-2.51859	0.0052245
.	.	-2.50901	0.038596
.	.	-2.50702	1.69944e-11
.	.	-2.50279	0.0832904
.	.	-2.50127	0.0892744
Apolipophorins;	Apolipophorins;	-2.49209	0.0629408
Signal recognition particle receptor subunit beta;	Signal recognition particle receptor subunit beta;	-2.4844	0.051252
Ufm1-specific protease 2;	.	-2.48101	0.0352851
UPF0692 protein C19orf54 homolog;	UPF0692 protein C19orf54 homolog;	-2.48006	0.0565926
WD repeat-containing protein 61;	.	-2.47269	0.0695644
.	.	-2.47098	0.0233106
.	.	-2.47056	0.0394414
BRO1 domain-containing protein BROX;	.	-2.47	0.0263427
BRO1 domain-containing protein BROX;	BRO1 domain-containing protein BROX;	-2.44748	0.0282088
Protein CREBRF homolog;	Protein CREBRF homolog;	-2.44334	0.0905502
GTP-binding nuclear protein Ran;	GTP-binding nuclear protein Ran;	-2.44142	0.0325315
Plasma kallikrein;	Transmembrane protease serine 6;	-2.43289	0.0922278
.	.	-2.43126	0.00081346
.	.	-2.42689	0.0658408
Deleted in malignant brain tumors 1 protein;	Deleted in malignant brain tumors 1 protein;	-2.42682	0.0548389
.	.	-2.41968	0.0689569
Trafficking protein particle complex subunit 10;	Trafficking protein particle complex subunit 10;	-2.41268	0.0152164
.	.	-2.39946	0.0290749
.	.	-2.39754	1.98659e-10
.	.	-2.39296	0.0460936
.	.	-2.38462	0.0113138
.	.	-2.38073	0.000365491
.	.	-2.37536	6.46021e-07
DNA-directed RNA polymerase II subunit RPB1;	DNA-directed RNA polymerase II subunit RPB1;	-2.371	0.0873065
Neurexin-4;	Neurexin-4;	-2.35587	0.0262089
Palmitoyltransferase ZDHHC6;	Palmitoyltransferase ZDHHC6;	-2.34932	0.0457679
.	.	-2.33974	0.000540998
Nuclear receptor 2C2-associated protein;	Nuclear receptor 2C2-associated protein;	-2.33574	0.0869177
.	.	-2.32911	7.67869e-11
.	.	-2.32619	0.0772118
.	.	-2.32606	0.0476861
Integrin beta-1-binding protein 1;	Integrin beta-1-binding protein 1;	-2.32133	0.0385742
Centrosomal protein of 135 kDa;	Centrosomal protein of 135 kDa;	-2.31479	0.0954687
Hemicentin-2;	Hemicentin-2;	-2.31223	0.0712114
.	.	-2.31062	0.00168516
.	.	-2.30053	0.0394414
.	.	-2.29775	0.0349831
Elongation factor 2;	Elongation factor 2;	-2.29763	6.23581e-06
.	.	-2.29212	9.95469e-05
CCR4-NOT transcription complex subunit 4;	CCR4-NOT transcription complex subunit 4;	-2.2827	0.0638994
.	.	-2.2767	0.0282115
GTPase IMAP family member 7;	GTPase IMAP family member 7;	-2.26671	0.0294293
.	.	-2.26556	0.0298681
.	.	-2.26478	6.3096e-07
Vacuolar protein sorting-associated protein 29;	Vacuolar protein sorting-associated protein 29;	-2.26216	0.0866038
mRNA-capping enzyme;	mRNA-capping enzyme;	-2.25774	0.0247239
ATP-dependent Clp protease proteolytic subunit, mitochondrial;	ATP-dependent Clp protease proteolytic subunit, mitochondrial;	-2.25703	0.0153745
Protein lin-52 homolog;	Protein lin-52 homolog;	-2.24821	0.0633681
.	.	-2.24576	0.0027882
.	.	-2.23958	0.0175066
.	.	-2.23934	0.0263427
Putative uncharacterized transposon-derived protein F54H12.3;	Putative uncharacterized transposon-derived protein F54H12.3;	-2.23812	0.0472332
.	.	-2.23215	0.0347229
.	.	-2.22722	0.0658791
.	.	-2.2155	0.00314866
.	.	-2.21101	9.87342e-05
.	.	-2.21068	0.07532
.	.	-2.18519	0.0648735
Coiled-coil domain-containing protein 137;	.	-2.15657	0.0479577
UPF0722 protein C11orf88 homolog;	UPF0722 protein;	-2.1521	0.0441974
.	.	-2.14956	0.0616578
Histidine ammonia-lyase;	Histidine ammonia-lyase;	-2.14005	0.0280777
.	.	-2.13746	0.0326137
.	.	-2.12452	0.0977132
Metalloproteinase inhibitor 4;	Metalloproteinase inhibitor 4;	-2.11192	0.00175034
.	.	-2.10411	0.038596
.	.	-2.10222	0.094391
Periostin;	Periostin;	-2.08113	0.0384293
.	.	-2.08038	0.0481309
Protein SDE2 homolog;	Protein SDE2 homolog;	-2.08005	0.0712114
.	.	-2.07625	3.6829e-10
.	.	-2.06971	0.0296141
.	.	-2.06969	2.39511e-05
.	.	-2.06702	0.0545546
.	.	-2.06633	0.0496744
Catenin beta;	Catenin beta;	-2.0318	0.0193049
.	.	-2.02608	0.0234228
.	.	-2.00343	0.0453354
.	.	-2.00129	0.0364539
.	.	-1.99154	5.7451e-06
Putative beta-hexosaminidase;	Putative beta-hexosaminidase;	-1.98264	1.34448e-10
.	.	-1.97844	0.00111398
.	.	-1.97019	0.00786344
Ganglioside GM2 activator;	Ganglioside GM2 activator;	-1.95225	0.0536713
.	.	-1.95201	0.07501
.	.	-1.94035	0.0191775
.	.	-1.93442	0.0906723
.	.	-1.92963	0.0237617
.	.	-1.91798	0.00188641
tRNA dimethylallyltransferase, mitochondrial;	tRNA dimethylallyltransferase, mitochondrial;	-1.91475	0.0939259
Neurogenic locus notch homolog protein 1;	Neurogenic locus notch homolog protein 1;	-1.90979	0.09079
.	.	-1.90868	0.000881296
Transmembrane protein 254;	Transmembrane protein 254;	-1.90836	0.0701442
.	.	-1.8852	0.0849701
BAH and coiled-coil domain-containing protein 1;	BAH and coiled-coil domain-containing protein 1;	-1.87837	0.0807443
.	.	-1.87127	0.0325396
.	.	-1.86478	0.0946601
Splicing factor U2AF 65 kDa subunit;	Splicing factor U2AF 65 kDa subunit;	-1.86177	0.0223045
YLP motif-containing protein 1;	.	-1.85474	0.0237378
.	.	-1.8481	0.0313363
U6 snRNA-associated Sm-like protein LSm3;	U6 snRNA-associated Sm-like protein LSm3;	-1.84507	0.0573899
.	.	-1.84199	0.0077083
.	.	-1.84143	0.0349499
.	.	-1.83117	0.000144042
Mannosyl-oligosaccharide 1,2-alpha-mannosidase IB;	Mannosyl-oligosaccharide 1,2-alpha-mannosidase IB;	-1.83027	0.0282088
.	.	-1.82092	0.054568
26S proteasome non-ATPase regulatory subunit 8;	26S proteasome non-ATPase regulatory subunit 8;	-1.81277	0.0278345
Putative 2'-deoxynucleoside 5'-phosphate N-hydrolase 1 {ECO:0000255|HAMAP-Rule:MF_03036};	Putative 2'-deoxynucleoside 5'-phosphate N-hydrolase 1 {ECO:0000255|HAMAP-Rule:MF_03036};	-1.80225	0.0183543
.	.	-1.80059	0.000533281
.	.	-1.79814	0.0541794
.	.	-1.7806	0.0486513
Cilia- and flagella-associated protein 99 {ECO:0000312|HGNC:HGNC:51180};	Cilia- and flagella-associated protein 99 {ECO:0000312|HGNC:HGNC:51180};	-1.77576	0.0605394
.	.	-1.77547	6.97961e-05
.	.	-1.77424	0.0823953
.	.	-1.76606	0.0345432
28S ribosomal protein S6, mitochondrial;	28S ribosomal protein S6, mitochondrial;	-1.76228	0.052825
60S ribosomal protein L27;	60S ribosomal protein L27;	-1.75902	0.0757199
.	.	-1.75259	0.0270574
39S ribosomal protein L16, mitochondrial;	39S ribosomal protein L16, mitochondrial;	-1.74407	0.0748969
.	.	-1.74068	0.0427849
Lysozyme;	Lysozyme;	-1.72946	0.06789
.	.	-1.72561	0.0405101
INO80 complex subunit B;	INO80 complex subunit B;	-1.72529	0.0541794
Cordon-bleu protein-like 1;	Cordon-bleu protein-like 1;	-1.71283	0.0701126
.	.	-1.70813	0.00307836
.	.	-1.70686	0.0444814
Peptidase inhibitor 15;	Peptidase inhibitor 15;	-1.68801	0.00468357
.	.	-1.68279	8.05604e-07
.	.	-1.67832	3.0465e-05
N-alpha-acetyltransferase 40 {ECO:0000250|UniProtKB:Q86UY6};	.	-1.67435	0.0858193
Follistatin;	Follistatin;	-1.66492	0.0460011
.	.	-1.66474	0.0263803
.	.	-1.66207	0.00357859
.	.	-1.65196	0.0189544
Pre-mRNA-splicing factor syf2;	Pre-mRNA-splicing factor syf2;	-1.6413	0.0447146
.	.	-1.64118	0.00468357
SURP and G-patch domain-containing protein 1;	SURP and G-patch domain-containing protein 1;	-1.61735	0.0386366
.	.	-1.61036	0.047309
.	.	-1.60569	0.0933605
Transposon TX1 uncharacterized 149 kDa protein;	.	-1.59113	0.00568249
.	.	-1.58616	0.0629408
.	.	-1.58535	9.19663e-08
.	.	-1.57257	0.0548571
.	26S proteasome complex subunit SEM1;	-1.56637	0.000199894
.	.	-1.56449	0.0229592
.	.	-1.56259	0.0486513
.	.	-1.55286	2.1777e-06
Macrophage-expressed gene 1 protein;	Macrophage-expressed gene 1 protein;	-1.5434	0.0701442
Ragulator complex protein LAMTOR2;	Ragulator complex protein LAMTOR2;	-1.54037	0.00172567
.	.	-1.5341	2.71367e-07
.	.	-1.53399	0.00272838
.	.	-1.53272	0.0386366
60S ribosomal protein L8;	.	-1.5189	0.0572753
A disintegrin and metalloproteinase with thrombospondin motifs 16;	A disintegrin and metalloproteinase with thrombospondin motifs 16;	-1.51846	0.000300882
Nucleolar protein 12;	Nucleolar protein 12;	-1.51281	0.0282088
.	.	-1.49122	0.0470143
28S ribosomal protein S24, mitochondrial;	28S ribosomal protein S24, mitochondrial;	-1.48622	0.0656151
.	.	-1.47603	0.00276756
.	.	-1.47545	1.1985e-06
.	.	-1.46641	1.00601e-05
Myosin regulatory light chain 2, smooth muscle minor isoform;	Myosin regulatory light chain 2, smooth muscle minor isoform;	-1.46404	0.00774082
Serine--tRNA ligase, cytoplasmic;	.	-1.46314	0.0701442
Activated RNA polymerase II transcriptional coactivator p15;	Activated RNA polymerase II transcriptional coactivator p15;	-1.45989	0.0102516
Serine/arginine-rich splicing factor 12;	Serine/arginine-rich splicing factor 12;	-1.4454	0.0675949
Serine protease inhibitor Cvsi-2 {ECO:0000303|PubMed:19464375};	.	-1.43606	0.0822407
.	.	-1.43461	0.0944424
Mid1-interacting protein 1;	Mid1-interacting protein 1;	-1.43055	0.0140493
.	.	-1.41571	0.00255472
.	.	-1.41457	0.0215921
.	.	-1.40331	2.22962e-05
.	.	-1.40172	0.0492105
Protein PIF;	Protein PIF;	-1.38526	0.0589235
Thioredoxin;	Thioredoxin;	-1.3833	0.0286302
.	.	-1.37457	0.062394
39S ribosomal protein L46, mitochondrial;	39S ribosomal protein L46, mitochondrial;	-1.37218	0.0954831
U7 snRNA-associated Sm-like protein LSm10;	U7 snRNA-associated Sm-like protein LSm10;	-1.36555	0.0521171
Serine/threonine-protein phosphatase 4 regulatory subunit 2-A;	Serine/threonine-protein phosphatase 4 regulatory subunit 2-A;	-1.36081	0.0484852
.	.	-1.36029	0.0152878
Centrosomal protein POC5;	.	-1.35388	0.0477055
14-3-3 protein epsilon;	14-3-3 protein epsilon;	-1.34973	5.23631e-05
.	.	-1.34762	5.13742e-07
.	.	-1.34371	0.0387765
Eukaryotic translation initiation factor 1A, X-chromosomal;	Eukaryotic translation initiation factor 1A, X-chromosomal;	-1.33935	0.0263427
.	.	-1.33477	0.085816
.	.	-1.32572	0.0441974
Actin, cytoplasmic;	Actin, nonmuscle;	-1.31628	0.0554667
Major vault protein {ECO:0000312|EMBL:DAA05661.1};	Major vault protein {ECO:0000312|EMBL:DAA05661.1};	-1.31506	0.0545546
Thioredoxin domain-containing protein 6;	Thioredoxin domain-containing protein 6;	-1.31154	0.0677548
26S proteasome regulatory subunit 6B;	26S proteasome regulatory subunit 6B;	-1.30678	0.0605394
.	.	-1.30046	0.0351665
SCP domain-containing protein 2;	SCP domain-containing protein 2;	-1.30004	0.0336243
IQ domain-containing protein D;	IQ domain-containing protein D;	-1.29802	0.0193049
.	.	-1.29238	0.00314866
A disintegrin and metalloproteinase with thrombospondin motifs 16;	A disintegrin and metalloproteinase with thrombospondin motifs 16;	-1.29089	0.00613336
RNA-binding protein 8A;	RNA-binding protein 8A;	-1.28706	0.0153745
.	.	-1.27873	0.0133241
Serine/threonine-protein phosphatase 6 regulatory ankyrin repeat subunit C;	Serine/threonine-protein phosphatase 6 regulatory ankyrin repeat subunit C;	-1.27017	0.0962667
.	.	-1.26997	1.00163e-06
Intraflagellar transport protein 81 homolog;	Intraflagellar transport protein 81 homolog;	-1.26847	0.0640309
.	.	-1.24904	1.76765e-06
.	.	-1.23442	0.00365371
.	.	-1.2298	0.00224478
.	.	-1.21956	0.00320788
Fibronectin type III domain-containing protein;	Fibronectin type III domain-containing protein 2;	-1.20224	0.099937
.	.	1.20744	0.0923454
.	.	1.208	0.0427849
.	.	1.20846	0.0701442
.	.	1.2111	0.0121704
.	.	1.21495	9.84152e-09
.	.	1.22104	0.00196759
Cathepsin L1;	Cathepsin L1;	1.23083	0.0126184
Cytochrome b-245 heavy chain;	Cytochrome b-245 heavy chain;	1.24215	0.0479577
.	.	1.24776	0.00183798
Lymphoid-specific helicase;	Lymphoid-specific helicase;	1.25177	0.0915631
.	.	1.26012	0.000293862
Uncharacterized protein sll1483;	Transforming growth factor-beta-induced protein ig-h3;	1.27048	0.0165142
Neuronal acetylcholine receptor subunit alpha-10;	Neuronal acetylcholine receptor subunit alpha-10;	1.27961	0.0078863
Ependymin-related protein 2;	Ependymin-related protein 2;	1.29255	0.00195867
.	.	1.29814	0.0845039
Ras-specific guanine nucleotide-releasing factor RalGPS2;	tRNA 2'-phosphotransferase 1;	1.30662	0.0989571
.	.	1.31186	0.00917779
.	.	1.3183	0.0948593
.	.	1.32561	0.000760797
.	.	1.3266	0.0479577
.	.	1.34482	0.0546809
RNA-binding motif protein, X chromosome;	RNA binding motif protein, X-linked-like-1;	1.35972	0.0176816
.	.	1.36852	0.0223809
Fibroblast growth factor receptor;	Fibroblast growth factor receptor;	1.37051	6.19901e-05
.	.	1.37812	0.0701442
.	.	1.38191	0.0383521
Migration and invasion enhancer 1;	.	1.38552	0.0954831
.	.	1.38828	0.0654736
.	.	1.38949	0.0019425
.	.	1.38975	0.0477055
.	.	1.39081	0.00543072
Ganglioside GM2 activator;	Ganglioside GM2 activator;	1.39816	0.0626536
CCR4-NOT transcription complex subunit 10;	CCR4-NOT transcription complex subunit 10;	1.4003	0.0996217
Probable ATP-dependent RNA helicase DHX34;	Probable ATP-dependent RNA helicase DHX34;	1.40112	0.0541794
.	.	1.40132	0.0967927
.	.	1.40323	0.00594458
Histidine triad nucleotide-binding protein 2, mitochondrial;	Histidine triad nucleotide-binding protein 2, mitochondrial;	1.40683	0.0600281
.	.	1.41227	0.0855913
Sodium-coupled monocarboxylate transporter 2;	Sodium-coupled monocarboxylate transporter 2;	1.41343	0.0214865
.	.	1.41711	0.00609703
Hemicentin-1;	Coadhesin {ECO:0000303|PubMed:23765379};	1.41855	0.0394414
.	.	1.42437	0.0855913
Peptidoglycan recognition protein 1;	Peptidoglycan recognition protein 1;	1.42693	0.0954831
Acidic mammalian chitinase;	Acidic mammalian chitinase;	1.43544	5.92269e-05
CD151 antigen;	CD151 antigen;	1.43797	0.0541794
Antistasin;	Antistasin;	1.44015	0.0367572
Prostaglandin reductase 1;	Prostaglandin reductase 1;	1.44193	0.016435
Caprin-1;	Caprin-1;	1.45167	0.0156739
Tropomyosin;	.	1.45321	0.0802018
.	.	1.46179	0.090859
.	.	1.46474	0.0931723
.	.	1.46624	0.00125655
.	.	1.4679	0.00728825
.	.	1.47565	0.0701442
Selenide, water dikinase;	Selenide, water dikinase;	1.48606	0.0193049
.	.	1.5029	0.0547988
.	.	1.51168	0.0652952
.	.	1.52145	0.00646724
.	.	1.52489	0.00522481
.	.	1.52573	0.0772118
.	.	1.54417	0.00307836
.	.	1.54798	0.0121704
Calcineurin-binding protein cabin-1;	Calcineurin-binding protein cabin-1;	1.55219	0.0479577
.	.	1.55313	0.0706487
.	.	1.5575	0.0152164
.	.	1.56002	0.0262639
.	.	1.5604	0.0204748
.	.	1.56242	0.0679552
.	.	1.56777	0.0251173
.	.	1.57089	0.0325028
.	.	1.57975	0.0956602
.	.	1.58409	0.0101496
CCR4-NOT transcription complex subunit 1;	CCR4-NOT transcription complex subunit 1;	1.58762	0.00272838
.	.	1.5918	0.0750943
.	.	1.59941	0.0245263
Symplekin;	Symplekin;	1.60175	0.0099513
.	.	1.61094	0.0808483
Protein PET117 homolog, mitochondrial;	.	1.61241	0.0545546
.	.	1.61265	0.00626699
.	.	1.61409	0.00424623
.	.	1.63411	0.0832904
Coiled-coil domain-containing protein 47;	Coiled-coil domain-containing protein 47;	1.63611	0.0923154
Low-density lipoprotein receptor-related protein 12;	Neuropilin and tolloid-like protein 2;	1.64476	0.0268371
DNA repair protein complementing XP-G cells homolog;	DNA repair protein complementing XP-G cells homolog;	1.64714	0.0479577
.	.	1.64884	0.0222954
.	.	1.65235	0.0173181
Alkaline phosphatase, tissue-nonspecific isozyme;	Alkaline phosphatase, tissue-nonspecific isozyme;	1.65281	0.056712
Alcohol dehydrogenase class-3 chain L;	Alcohol dehydrogenase class-3 chain L;	1.65556	0.0453354
.	.	1.65869	0.0542033
.	.	1.65871	4.05867e-05
.	.	1.66166	0.0236066
.	.	1.66755	0.0393197
Collagen alpha-6(VI) chain;	Collagen alpha-6(VI) chain;	1.67178	0.0362254
.	.	1.6756	0.000118512
.	.	1.68079	0.0944424
.	.	1.68232	0.0263427
.	.	1.68494	0.0681989
Splicing factor U2AF 26 kDa subunit;	.	1.69073	0.0898963
.	Probable guanine nucleotide exchange factor MCF2L2;	1.70363	0.038596
Serine/threonine-protein phosphatase 6 regulatory ankyrin repeat subunit A;	Serine/threonine-protein phosphatase 6 regulatory ankyrin repeat subunit A;	1.70803	0.0236223
.	.	1.70824	0.096334
Hemicentin-1;	Hemicentin-1;	1.70828	0.0603402
.	.	1.71652	0.099937
.	.	1.71861	0.00858714
Ceramide synthase 4;	Ceramide synthase 4;	1.71879	0.0931723
.	.	1.7282	0.0465447
WD repeat-containing protein 88;	WD repeat-containing protein 88;	1.73851	0.0579304
.	.	1.74067	8.49568e-07
.	.	1.74424	0.0719979
.	.	1.75126	0.0349499
.	.	1.75338	0.0762626
32 kDa beta-galactoside-binding lectin lec-3;	32 kDa beta-galactoside-binding lectin lec-3;	1.76037	0.0796866
.	.	1.76279	0.0120607
.	.	1.76906	0.0965363
Solute carrier organic anion transporter family member 3A1;	Solute carrier organic anion transporter family member 2B1;	1.76954	0.00470178
FAD-dependent oxidoreductase domain-containing protein 1 {ECO:0000312|HGNC:HGNC:26927};	.	1.77256	0.00981764
.	.	1.78201	0.0477055
.	.	1.80128	0.0328072
.	.	1.80227	0.0533615
.	.	1.80763	0.0161356
.	.	1.80945	0.0382715
.	.	1.80995	0.0548389
.	.	1.81792	0.0914106
.	.	1.82833	0.039809
.	.	1.83695	0.0108851
.	.	1.8388	0.0774002
.	.	1.84442	2.99125e-10
.	.	1.85197	0.0186293
Solute carrier family 28 member 3;	Solute carrier family 28 member 3;	1.8533	0.00636716
Cytochrome P450 2U1;	Cytochrome P450 2U1;	1.8546	0.0176478
P3 protein;	P3 protein;	1.85717	0.055057
b(0,+)-type amino acid transporter 1;	b(0,+)-type amino acid transporter 1;	1.86404	0.0922264
.	.	1.86439	0.0535574
.	.	1.86729	0.0220224
.	.	1.87132	0.0466112
.	.	1.87215	0.0481309
.	.	1.87551	1.32563e-07
.	.	1.88103	0.0943327
.	.	1.88685	0.0605073
.	.	1.89326	0.0999515
Peroxisome assembly factor 2;	Peroxisome assembly factor 2;	1.89751	0.0282115
Serine/threonine-protein phosphatase 2A catalytic subunit beta isoform;	Serine/threonine-protein phosphatase 2A catalytic subunit beta isoform;	1.89804	0.0689569
Nucleolar protein 11;	Nucleolar protein 11-like;	1.90383	0.034765
.	.	1.90542	0.023871
.	.	1.9075	0.0717297
.	.	1.91226	0.0442435
.	.	1.91301	0.0680093
Cleft lip and palate transmembrane protein 1 homolog;	Cleft lip and palate transmembrane protein 1 homolog;	1.91491	0.0629408
.	.	1.91724	0.0675949
Protein ABHD15 {ECO:0000305};	Protein ABHD15 {ECO:0000305};	1.92291	0.0474154
.	.	1.93976	0.0472332
.	.	1.94068	0.0350905
.	PDZ and LIM domain protein Zasp;	1.94864	0.0661892
.	.	1.9541	0.0482071
.	.	1.95603	0.0848323
Hemicentin-1;	.	1.95815	0.0326107
.	.	1.96177	0.039368
.	.	1.97	0.0712114
Neuronal acetylcholine receptor subunit alpha-3;	Neuronal acetylcholine receptor subunit alpha-3;	1.98116	1.96919e-07
.	.	1.98411	3.77318e-05
Coatomer subunit alpha;	Coatomer subunit alpha;	1.98638	0.0479577
.	.	1.98808	0.000586353
.	.	1.98899	0.097943
.	.	1.99058	0.0477055
.	.	1.99108	0.075277
Uncharacterized protein ZK1073.1;	Uncharacterized protein ZK1073.1;	1.99844	0.000718772
.	.	2.00798	0.0106612
Proprotein convertase subtilisin/kexin type 6;	Proprotein convertase subtilisin/kexin type 6;	2.00891	0.000267043
.	.	2.01734	0.000441085
Zinc finger protein 652-B;	Myoneurin;	2.01815	0.0531462
.	.	2.02044	0.0776694
.	.	2.02096	0.0138026
Presenilins-associated rhomboid-like protein, mitochondrial;	Presenilins-associated rhomboid-like protein, mitochondrial;	2.025	0.0379108
.	.	2.02537	0.0798188
Acetylserotonin O-methyltransferase;	.	2.0271	5.23202e-09
.	.	2.02891	0.052767
.	.	2.0335	0.0282115
Perlucin-like protein {ECO:0000303|PubMed:21643827};	Perlucin-like protein {ECO:0000303|PubMed:21643827};	2.03385	0.0564268
Acidic mammalian chitinase;	Acidic mammalian chitinase;	2.0481	0.00551473
.	.	2.04861	0.0831642
.	.	2.04947	0.0741289
.	.	2.05264	0.0219566
.	.	2.05745	0.000131698
.	.	2.05843	0.00808596
.	.	2.06005	0.0920473
.	.	2.06045	0.0959158
.	.	2.06377	0.0470906
Carbonic anhydrase 4;	Carbonic anhydrase 4;	2.07012	0.0602467
.	Myosin light chain kinase, smooth muscle;	2.07013	0.0598952
Transcriptional regulator ERG;	Transcriptional regulator ERG;	2.07241	0.0380602
Plasminogen;	Plasminogen;	2.07825	0.0211603
.	.	2.08366	0.0844921
.	.	2.09854	0.0544027
.	.	2.09876	0.0472332
.	.	2.09891	0.0429416
HBS1-like protein;	HBS1-like protein;	2.099	0.0949657
Nuclear pore complex protein Nup93;	Nuclear pore complex protein Nup93;	2.1029	0.0263803
.	.	2.10679	0.0888777
.	.	2.10896	0.0960391
ER membrane protein complex subunit 7;	.	2.11345	0.00183798
.	.	2.114	0.0989025
.	.	2.1155	0.0848323
.	.	2.13358	0.0658408
.	.	2.1579	0.055057
.	.	2.16647	0.0736314
Glutathione peroxidase 3;	Glutathione peroxidase 3;	2.16729	0.0700064
.	.	2.17428	0.038984
.	.	2.17505	0.0695644
.	.	2.17631	0.099937
.	.	2.17773	0.0988044
Nuclear pore complex protein Nup98-Nup96;	Nuclear pore complex protein Nup98-Nup96;	2.17983	0.0396503
BUB3-interacting and GLEBS motif-containing protein ZNF207 {ECO:0000250|UniProtKB:O43670};	BUB3-interacting and GLEBS motif-containing protein ZNF207 {ECO:0000250|UniProtKB:O43670};	2.18329	0.0781997
.	Short-chain collagen C4;	2.18338	6.11267e-08
.	.	2.18534	0.0393197
Atrial natriuretic peptide receptor 2;	Atrial natriuretic peptide receptor 2;	2.18575	0.077058
.	.	2.18585	0.0690013
.	.	2.19007	0.0158984
.	.	2.20666	5.03448e-07
Protein sel-1 homolog 1;	Protein sel-1 homolog 1;	2.20858	0.00837459
.	.	2.21403	0.0145537
.	.	2.2152	0.0152164
T-box transcription factor TBX2-B;	T-box transcription factor TBX2-B;	2.21813	0.0167484
.	.	2.22346	0.00081237
.	.	2.2235	0.0420327
.	.	2.22428	0.00628931
.	.	2.23167	0.0144419
.	.	2.24169	0.0754625
.	.	2.25237	0.00628931
Zwei Ig domain protein zig-8 {ECO:0000303|PubMed:11809975};	Zwei Ig domain protein zig-8 {ECO:0000303|PubMed:11809975};	2.25577	0.0701126
Phosphomevalonate kinase;	Phosphomevalonate kinase;	2.25589	0.0701367
.	.	2.25827	0.0155503
.	.	2.25982	0.0990911
.	.	2.26785	0.0934864
.	.	2.26889	0.0120343
.	.	2.27885	0.0794498
.	.	2.27918	0.0874021
.	.	2.2792	0.0554667
.	.	2.27932	0.0688554
.	.	2.28184	0.0589571
.	.	2.28188	0.0934864
WD repeat-containing protein 78;	.	2.28464	0.0667498
.	.	2.28819	0.0834761
Tumor necrosis factor ligand superfamily member 11;	Tumor necrosis factor ligand superfamily member 11;	2.28859	0.0701442
.	.	2.28916	0.0701367
Chromobox protein homolog 3;	Chromobox protein homolog 3;	2.29289	0.0863669
.	.	2.29672	0.0232154
.	.	2.29711	0.0641353
.	.	2.30611	0.0418067
.	.	2.30825	0.0668945
.	.	2.30916	0.0687201
.	.	2.31004	0.0140493
DPY30 domain-containing protein 2;	DPY30 domain-containing protein 2;	2.31165	0.0212363
.	.	2.31595	0.0099513
.	.	2.31786	0.0701367
.	.	2.32377	0.0487781
.	.	2.32579	0.010331
.	Tripartite motif-containing protein 3;	2.32598	0.0616578
.	.	2.33303	0.0950745
Glutamine synthetase;	Glutamine synthetase;	2.3335	0.0967927
.	Neurofilament heavy polypeptide;	2.33356	0.0712114
.	.	2.33644	0.0648735
.	.	2.3367	0.030413
.	.	2.33794	0.0669128
.	.	2.34158	1.7741e-06
Nitric oxide-associated protein 1;	Nitric oxide-associated protein 1;	2.34752	0.0954831
.	.	2.34864	0.0198662
.	.	2.35	0.0263722
.	.	2.35175	0.0701442
.	.	2.35189	0.0341417
.	.	2.3526	0.0251897
.	.	2.35417	0.0317959
.	.	2.35526	0.0959158
.	.	2.36264	0.0833284
CD63 antigen;	CD63 antigen;	2.36621	0.0934404
INO80 complex subunit C;	INO80 complex subunit C;	2.37066	0.0299619
Phytanoyl-CoA dioxygenase domain-containing protein 1;	Phytanoyl-CoA dioxygenase domain-containing protein 1;	2.37608	0.0650671
Ras-related GTP-binding protein A {ECO:0000305};	Ras-related GTP-binding protein A {ECO:0000305};	2.37745	0.0319048
Carboxylesterase 5A;	Carboxylesterase 5A;	2.38747	0.0512935
von Willebrand factor C domain-containing protein 2-like;	von Willebrand factor C domain-containing protein 2-like;	2.388	0.0985735
Uncharacterized protein C18orf8 homolog;	Uncharacterized protein C18orf8 homolog;	2.38915	0.092812
.	.	2.39381	0.0991991
.	.	2.4045	0.023144
Splicing factor 1;	Splicing factor 1;	2.41405	0.0142528
Apolipoprotein D;	Apolipoprotein D;	2.41452	0.0858785
.	Platelet glycoprotein V;	2.41533	0.0877185
.	.	2.41613	0.000252785
Coatomer subunit epsilon;	Coatomer subunit epsilon;	2.41629	0.0659594
Cilia- and flagella-associated protein 61 {ECO:0000312|HGNC:HGNC:15872};	Cilia- and flagella-associated protein 61 {ECO:0000312|HGNC:HGNC:15872};	2.42214	0.084545
Kinetochore protein NDC80 homolog;	Kinetochore protein NDC80 homolog;	2.42218	0.085816
Zinc finger BED domain-containing protein 1;	Zinc finger BED domain-containing protein 1;	2.42392	0.0863669
Aquaporin-4;	Aquaporin-5 {ECO:0000303|PubMed:23761966};	2.42649	0.00568249
Maltase-glucoamylase, intestinal;	Maltase-glucoamylase, intestinal;	2.42709	0.0702847
.	.	2.42949	0.0133082
.	Cubilin;	2.43117	0.0614223
Putative tRNA (cytidine(32)/guanosine(34)-2'-O)-methyltransferase {ECO:0000255|HAMAP-Rule:MF_03162};	Putative tRNA (cytidine(32)/guanosine(34)-2'-O)-methyltransferase {ECO:0000255|HAMAP-Rule:MF_03162};	2.43176	0.0457679
.	.	2.43449	0.0231158
Liprin-alpha-1;	Liprin-alpha-1;	2.43836	0.0659892
.	.	2.43922	0.0701367
ZZ-type zinc finger-containing protein 3;	ZZ-type zinc finger-containing protein 3;	2.43932	0.072728
.	.	2.44147	0.0629408
.	.	2.44232	0.090859
Heterogeneous nuclear ribonucleoprotein A1;	Heterogeneous nuclear ribonucleoprotein A1;	2.44672	0.019638
.	.	2.44722	0.0150922
SOSS complex subunit B2;	SOSS complex subunit B2;	2.44948	0.0176816
.	.	2.45236	0.0405101
Phosphatidylinositol N-acetylglucosaminyltransferase subunit C;	Phosphatidylinositol N-acetylglucosaminyltransferase subunit C;	2.45516	0.099937
.	.	2.4554	0.0938474
DnaJ homolog subfamily A member 2;	DnaJ homolog subfamily A member 2;	2.45559	0.077058
.	.	2.4567	0.0121704
.	.	2.45687	0.0863669
.	.	2.4584	0.0225583
.	.	2.45881	0.0202079
Homeobox protein slou;	Homeobox protein slou;	2.45917	0.0386366
.	.	2.46026	0.0444814
.	.	2.46533	0.0629408
Peroxisome biogenesis factor 10;	Peroxisome biogenesis factor 10;	2.46727	0.0710737
.	.	2.46738	0.0823953
.	.	2.46785	0.0477055
.	.	2.46802	0.080425
Lysophospholipid acyltransferase 7;	Lysophospholipid acyltransferase 7;	2.46836	0.0715117
.	.	2.47035	0.0263427
.	.	2.47088	0.0481486
.	.	2.47219	0.0729087
.	.	2.47569	0.0664211
.	.	2.4766	0.0958747
.	.	2.47751	0.0761433
.	.	2.47793	0.0989571
Nipped-B-like protein;	Nipped-B-like protein;	2.47947	0.00495311
.	.	2.48268	0.0477055
CD63 antigen;	CD63 antigen;	2.48295	0.059028
.	.	2.48615	0.0658791
.	.	2.48669	0.0808483
.	.	2.48751	0.0394414
.	.	2.49233	0.0183543
Medium-chain specific acyl-CoA dehydrogenase, mitochondrial;	Medium-chain specific acyl-CoA dehydrogenase, mitochondrial;	2.49511	0.0934274
.	.	2.49537	0.0527984
.	.	2.49598	0.0914838
.	.	2.49843	0.0559958
.	.	2.49871	0.067357
Protein PRQFV-amide;	Protein PRQFV-amide;	2.50112	0.0907163
.	.	2.50193	0.0780539
.	.	2.50262	0.0912887
Transforming growth factor-beta-induced protein ig-h3;	Transforming growth factor-beta-induced protein ig-h3;	2.50267	0.0235967
COX assembly mitochondrial protein 2 homolog;	COX assembly mitochondrial protein 2 homolog;	2.50326	0.0922129
.	.	2.50367	0.0973312
.	.	2.50523	0.088204
.	.	2.50754	0.08674
.	.	2.50821	0.0624179
.	.	2.50912	0.0874021
.	.	2.51554	0.0967927
.	.	2.51696	0.0933605
Dynein heavy chain 8, axonemal;	Dynein heavy chain 8, axonemal;	2.51743	0.0954831
.	.	2.51771	0.0958027
Centrosomal protein of 70 kDa;	.	2.52258	0.0298504
.	.	2.52548	0.0442222
.	.	2.52759	0.054568
.	.	2.5276	0.0476861
.	.	2.52803	0.0659594
.	.	2.52942	0.0158984
.	.	2.53269	0.0959158
.	.	2.53285	0.088277
.	.	2.53315	0.0767879
Ankyrin-3;	Ankyrin-3;	2.53685	0.0481309
.	.	2.5377	0.0938474
.	.	2.54095	0.099937
.	.	2.54099	0.0833284
Solute carrier organic anion transporter family member 1B3;	Solute carrier organic anion transporter family member 1B3;	2.54101	0.00876789
.	.	2.54422	0.0658791
Annulin;	Annulin;	2.5443	0.0176505
Disrupted in renal carcinoma protein 2 homolog;	Disrupted in renal carcinoma protein 2 homolog;	2.5451	0.0545546
.	.	2.54515	0.0767359
.	.	2.54636	0.000252785
.	.	2.54638	0.0484726
.	.	2.54911	0.0393197
.	.	2.55238	0.0762522
Zinc metalloproteinase nas-13;	Zinc metalloproteinase nas-13;	2.55923	0.0694949
.	.	2.56149	0.0851439
.	.	2.56246	0.0479577
.	.	2.56295	0.00619335
.	.	2.56594	0.0497142
Zinc finger protein ZFAT;	Zinc finger protein ZFAT;	2.56761	0.0542033
.	.	2.56796	0.003773
.	.	2.56805	0.0701367
.	.	2.56972	0.0648735
.	.	2.57179	0.0621204
Melanopsin;	Melanopsin;	2.57528	0.0788981
.	.	2.57579	0.0701442
.	.	2.57612	0.0982672
.	.	2.57796	0.0806403
KAT8 regulatory NSL complex subunit 2;	KAT8 regulatory NSL complex subunit 2;	2.57863	0.0568321
.	.	2.57898	0.0479577
.	.	2.58134	0.0952524
.	.	2.58175	0.0719979
.	.	2.58392	0.054568
.	.	2.5849	0.0498108
.	.	2.5855	0.0645653
.	.	2.586	0.0958747
Phenazine biosynthesis-like domain-containing protein 1;	Phenazine biosynthesis-like domain-containing protein 1;	2.58712	0.0893357
Nuclear receptor-binding factor 2;	Nuclear receptor-binding factor 2;	2.58872	0.0922129
.	.	2.58879	0.0826969
Prolyl 3-hydroxylase OGFOD1;	Prolyl 3-hydroxylase OGFOD1;	2.58892	0.0948593
Activating signal cointegrator 1 complex subunit 2;	Activating signal cointegrator 1 complex subunit 2;	2.58893	0.0353821
.	.	2.59003	0.0872595
.	.	2.59123	0.0200891
.	.	2.59134	0.0701367
.	.	2.59151	0.0888777
.	.	2.59152	0.0042688
Serine/threonine-protein kinase pim-3;	Serine/threonine-protein kinase pim-3;	2.59445	0.028137
WD repeat-containing protein 34;	WD repeat-containing protein 34;	2.59452	0.0139119
.	.	2.59524	0.0767359
.	.	2.59542	0.0559958
.	.	2.5963	0.0767879
.	.	2.59884	0.00384538
.	.	2.59995	0.0297009
.	.	2.60332	0.0484852
.	.	2.61041	0.0917027
.	.	2.61578	0.00877627
Macrophage-expressed gene 1 protein;	Macrophage-expressed gene 1 protein;	2.6158	0.0325396
Sorbitol dehydrogenase;	Sorbitol dehydrogenase;	2.61793	0.072728
.	.	2.61845	0.0914838
.	.	2.61854	0.0199419
.	.	2.61929	0.0707812
.	.	2.61939	0.0436414
Mesenchyme-specific cell surface glycoprotein;	Mesenchyme-specific cell surface glycoprotein;	2.61954	0.022736
Solute carrier family 22 member 21;	Solute carrier family 22 member 6-A;	2.6197	0.0501769
ATPase family AAA domain-containing protein 1;	ATPase family AAA domain-containing protein 1;	2.62088	0.0492536
.	.	2.62097	0.00905727
.	.	2.62152	0.0844921
Spermatogenesis-associated protein 13;	Spermatogenesis-associated protein 13;	2.62219	0.0781997
.	.	2.62269	0.0651996
.	.	2.62548	0.032923
Hemicentin-1;	Hemicentin-1;	2.62693	0.072475
.	.	2.62817	0.0785441
.	.	2.62959	0.066752
GTP-binding protein Di-Ras2;	GTP-binding protein Di-Ras2;	2.62975	0.0920754
.	.	2.63057	0.0701367
WD repeat-containing protein 55;	WD repeat-containing protein 55;	2.6355	0.0540719
.	.	2.63794	0.0701442
Ryncolin-4;	Ryncolin-4;	2.63817	0.0173046
PHD finger protein 20-like protein 1;	PHD finger protein 20-like protein 1;	2.63906	0.0952524
Sorting and assembly machinery component 50 homolog B;	Sorting and assembly machinery component 50 homolog B;	2.63924	0.0121763
.	.	2.63928	0.0914838
.	.	2.64036	0.0754625
Coiled-coil and C2 domain-containing protein 1-like;	Coiled-coil and C2 domain-containing protein 1A;	2.6424	0.0702847
Synaptotagmin-11;	Synaptotagmin-11;	2.64576	0.0302967
.	.	2.64579	0.051252
Torsin-2A;	Torsin-2A;	2.64589	0.0681989
Sorbitol dehydrogenase;	Sorbitol dehydrogenase;	2.64671	0.0756753
.	.	2.64868	0.0754625
.	.	2.64994	0.051408
Peptidylglycine alpha-hydroxylating monooxygenase;	Peptidylglycine alpha-hydroxylating monooxygenase;	2.65268	0.0863669
.	.	2.65281	0.0421457
Exportin-2;	Exportin-2;	2.65338	0.0772118
.	.	2.65364	0.0851439
ER membrane protein complex subunit 4;	ER membrane protein complex subunit 4;	2.65452	0.0444814
.	.	2.65501	0.0626536
.	.	2.65572	0.0725976
TWiK family of potassium channels protein 7;	TWiK family of potassium channels protein 7;	2.65762	0.0796866
.	.	2.65861	0.0463443
Succinate dehydrogenase assembly factor 2-A, mitochondrial {ECO:0000255|HAMAP-Rule:MF_03057};	Succinate dehydrogenase assembly factor 2-A, mitochondrial {ECO:0000255|HAMAP-Rule:MF_03057};	2.66082	0.0707812
Target of EGR1 protein 1;	Target of EGR1 protein 1;	2.66246	0.0589571
.	.	2.66327	0.0789539
.	.	2.66383	0.00272838
.	.	2.66438	0.0866038
.	.	2.66508	0.0701367
Putative malate dehydrogenase 1B;	Putative malate dehydrogenase 1B;	2.66637	0.0164279
Dehydrogenase/reductase SDR family member 11;	Dehydrogenase/reductase SDR family member 11;	2.66724	0.00613338
Hydroxyacid-oxoacid transhydrogenase, mitochondrial;	Hydroxyacid-oxoacid transhydrogenase, mitochondrial;	2.66969	0.0926387
.	.	2.67209	0.0768936
.	.	2.6734	0.0701442
.	Neuronal migration protein doublecortin;	2.67817	0.0872715
RNA-directed DNA polymerase from mobile element jockey;	.	2.67851	0.0472784
Isochorismatase domain-containing protein 2;	Isochorismatase domain-containing protein 2;	2.6789	0.0781997
Probable sulfite oxidase, mitochondrial;	Probable sulfite oxidase, mitochondrial;	2.68095	0.0684976
Heat shock 70 kDa protein 14;	Heat shock 70 kDa protein 14;	2.6814	0.0592426
Arylsulfatase J;	Arylsulfatase J;	2.68683	0.0701126
.	.	2.68725	0.0417131
.	.	2.68822	0.0383521
Kelch-like protein 35;	Kelch-like protein 35;	2.68877	0.0704445
Sodium- and chloride-dependent GABA transporter 3;	Sodium- and chloride-dependent GABA transporter 3;	2.68909	0.0633762
.	.	2.69229	0.0577012
Golgi pH regulator;	Golgi pH regulator;	2.69519	0.0480084
.	.	2.69568	0.0546809
.	.	2.69795	0.025223
.	.	2.70049	0.0650671
NADH dehydrogenase [ubiquinone] 1 alpha subcomplex assembly factor 3;	NADH dehydrogenase [ubiquinone] 1 alpha subcomplex assembly factor 3;	2.70112	0.0598084
CD63 antigen;	CD63 antigen;	2.70134	0.0605394
.	.	2.70189	0.0486742
.	.	2.70326	0.00917779
GDH/6PGL endoplasmic bifunctional protein;	GDH/6PGL endoplasmic bifunctional protein;	2.70331	0.0433623
.	.	2.70363	0.0701367
.	.	2.7041	0.0430962
.	.	2.70449	0.0633491
.	.	2.70777	0.0399812
.	.	2.71157	0.0701442
JNK1/MAPK8-associated membrane protein;	JNK1/MAPK8-associated membrane protein;	2.71179	0.0514921
.	.	2.71218	0.0536713
.	.	2.71498	0.0561764
.	.	2.71562	0.0573899
Adenylate kinase isoenzyme 5;	Adenylate kinase isoenzyme 5;	2.71629	0.0832791
.	.	2.71879	0.0541794
.	.	2.72198	0.0559784
.	.	2.72433	0.040817
.	.	2.72881	0.0577012
.	.	2.72988	0.0460936
Protein farnesyltransferase subunit beta;	Protein farnesyltransferase subunit beta;	2.73673	0.0700481
Calcium-activated chloride channel regulator 1;	Calcium-activated chloride channel regulator 1;	2.73691	0.0541794
.	.	2.7389	0.0264604
Mitochondrial thiamine pyrophosphate carrier;	Mitochondrial thiamine pyrophosphate carrier;	2.74224	0.0577012
E3 ubiquitin-protein ligase UBR4;	E3 ubiquitin-protein ligase UBR4;	2.74399	0.0662284
.	.	2.7442	0.0721987
.	.	2.74451	0.0673631
Mono [ADP-ribose] polymerase PARP16 {ECO:0000305};	Mono [ADP-ribose] polymerase PARP16 {ECO:0000305};	2.74524	0.0704354
.	.	2.74729	0.0144419
.	.	2.74734	0.0781997
5-oxoprolinase;	5-oxoprolinase;	2.74824	0.0701442
.	.	2.74825	0.00439308
BTB/POZ domain-containing protein 17;	.	2.74915	0.0157136
.	.	2.7496	0.055288
Cysteine-rich with EGF-like domain protein 2;	Cysteine-rich with EGF-like domain protein 2;	2.75119	0.0230806
.	.	2.75122	0.0554667
.	.	2.75341	0.0296876
.	.	2.75506	0.0435811
.	.	2.75548	0.0746262
rRNA methyltransferase 2, mitochondrial {ECO:0000303|PubMed:24036117};	.	2.75607	0.0536018
.	.	2.75665	0.0252206
.	.	2.75888	0.0479577
.	.	2.76124	0.0701442
.	.	2.76144	0.0393197
Lipoxygenase homology domain-containing protein 1;	Lipoxygenase homology domain-containing protein 1;	2.76221	0.0633491
.	.	2.7643	0.0548389
.	.	2.76456	0.0527984
.	.	2.76513	0.0701442
.	.	2.76839	0.0114355
.	.	2.76889	0.0520986
.	.	2.77041	0.0119493
Testis-expressed protein 9;	Testis-expressed protein 9;	2.77524	0.0542033
.	.	2.77552	0.0420269
.	.	2.77559	0.0347373
Transforming growth factor-beta-induced protein ig-h3;	Transforming growth factor-beta-induced protein ig-h3;	2.77623	0.0477055
.	.	2.77893	0.0322633
.	.	2.77901	0.0361805
.	.	2.78109	0.0716044
Acetylcholine receptor subunit beta-like 2;	Acetylcholine receptor subunit alpha-like 1;	2.78729	0.0716044
Fez family zinc finger protein 1;	Fez family zinc finger protein 1;	2.78919	0.0700481
.	.	2.79144	0.0562211
.	.	2.7915	0.0024983
.	.	2.79263	0.00217797
Multidrug resistance-associated protein 9;	Multidrug resistance-associated protein 9;	2.79294	0.0319048
.	.	2.79833	0.0707812
.	.	2.79927	0.0568321
.	.	2.80016	0.0220224
.	.	2.80073	0.0444814
E3 ubiquitin-protein ligase RNF181;	E3 ubiquitin-protein ligase RNF181;	2.80281	0.0527984
.	.	2.80367	0.00081237
.	.	2.80478	0.0701442
Sulfotransferase 1A1;	Sulfotransferase 1A1;	2.80556	0.0171315
.	.	2.80705	0.0701367
.	.	2.80877	0.0561764
.	.	2.80892	0.0427849
Ammonium transporter Rh type B;	Ammonium transporter Rh type B;	2.80912	0.062386
.	.	2.80972	0.0282851
.	.	2.81106	0.0598952
Beta-1,3-galactosyltransferase 1;	Beta-1,3-galactosyltransferase 1;	2.81158	0.0429416
.	.	2.81194	0.0312139
.	.	2.8122	0.0233106
Dipeptidase 2;	.	2.81622	0.0306322
.	.	2.81723	0.057901
Cyclin-dependent kinase inhibitor 1;	Cyclin-dependent kinase inhibitor 1;	2.81874	0.0624479
.	.	2.8193	0.0421213
Neutral cholesterol ester hydrolase 1;	Neutral cholesterol ester hydrolase 1;	2.82025	0.0393197
.	.	2.8236	0.0577012
.	.	2.82501	0.0659594
.	.	2.82661	0.0114706
.	.	2.82769	0.00563233
.	.	2.82893	0.0638994
.	.	2.82971	0.0253138
.	.	2.82979	0.0101094
.	.	2.83313	0.0263427
PRELI domain-containing protein 1, mitochondrial;	PRELI domain-containing protein 1, mitochondrial;	2.83363	0.0573922
Ubiquitin-like protein 4A;	Ubiquitin-like protein 4A;	2.83391	0.0509173
.	.	2.83583	0.0574251
Inositol 1,4,5-trisphosphate receptor type 1;	Inositol 1,4,5-trisphosphate receptor type 1;	2.83805	0.066752
.	.	2.83837	0.0408598
.	.	2.83875	0.0397871
Mediator of RNA polymerase II transcription subunit 20;	Mediator of RNA polymerase II transcription subunit 20;	2.83973	0.0468963
.	.	2.84255	0.0416678
Acylpyruvase FAHD1, mitochondrial;	Acylpyruvase FAHD1, mitochondrial;	2.84332	0.0223256
.	.	2.84443	0.0263803
Discoidin domain-containing receptor 2;	Discoidin domain-containing receptor 2;	2.84554	0.0640309
Tetratricopeptide repeat protein 38;	Tetratricopeptide repeat protein 38;	2.84695	0.0527475
Transmembrane protein 97;	Transmembrane protein 97;	2.84918	0.0229895
.	.	2.85163	5.77489e-05
.	.	2.85177	0.038596
Telokin;	.	2.85311	0.0418067
.	.	2.85326	0.0653381
.	.	2.8535	0.051252
.	.	2.85502	0.00124951
.	.	2.85682	0.0513739
.	.	2.85688	0.0211613
.	.	2.85824	0.000187087
.	.	2.86206	0.0628904
.	.	2.86281	0.0635698
Probable 28S rRNA (cytosine-C(5))-methyltransferase;	Probable 28S rRNA (cytosine-C(5))-methyltransferase;	2.86379	0.0322633
Heat shock 70 kDa protein 12A;	Heat shock 70 kDa protein 12A;	2.86497	0.0636743
.	.	2.86806	0.000719306
.	.	2.8692	0.0294293
.	.	2.8701	0.0476861
.	.	2.87026	0.012901
D-beta-hydroxybutyrate dehydrogenase, mitochondrial {ECO:0000305};	D-beta-hydroxybutyrate dehydrogenase, mitochondrial {ECO:0000305};	2.87708	0.039368
.	.	2.87961	0.0401584
.	.	2.87985	0.0505766
.	.	2.88134	0.0347229
Protein odd-skipped-related 1 {ECO:0000312|EMBL:AAH83241.1};	Protein odd-skipped-related 1 {ECO:0000312|EMBL:AAH83241.1};	2.88203	0.0153745
Neuronal acetylcholine receptor subunit alpha-6;	Neuronal acetylcholine receptor subunit alpha-6;	2.88235	0.0235967
.	.	2.88369	0.0423426
Homeobox protein cut-like 1;	Homeobox protein cut-like 1;	2.88562	0.0120144
Protein SSUH2 homolog;	Protein SSUH2 homolog;	2.88588	0.0193049
.	.	2.88776	0.0215279
Solute carrier family 23 member 2 {ECO:0000250|UniProtKB:Q9UGH3};	Solute carrier family 23 member 2 {ECO:0000250|UniProtKB:Q9UGH3};	2.89017	0.0215921
.	.	2.89048	0.0579304
.	.	2.89184	0.00227332
.	.	2.89559	0.0491438
Furin-like protease kpc-1 {ECO:0000303|PubMed:23932402};	Furin-like protease kpc-1 {ECO:0000303|PubMed:23932402};	2.90001	3.68558e-05
Probable G-protein coupled receptor 158;	Probable G-protein coupled receptor 158;	2.90215	0.0492536
Ras-related and estrogen-regulated growth inhibitor-like protein;	Ras-related and estrogen-regulated growth inhibitor-like protein;	2.90301	0.039368
.	.	2.90333	0.0427849
Probable ATP-dependent RNA helicase DDX41;	Probable ATP-dependent RNA helicase DDX41;	2.90379	0.0444814
.	.	2.90596	0.01572
N-alpha-acetyltransferase 10;	N-alpha-acetyltransferase 10;	2.90688	0.0479004
Activated RNA polymerase II transcriptional coactivator p15;	Activated RNA polymerase II transcriptional coactivator p15;	2.90777	0.0394414
.	.	2.90932	0.038596
.	.	2.90981	0.0333738
.	.	2.91273	0.0321252
Metaxin-2;	Metaxin-2;	2.91658	0.00561166
.	.	2.91692	0.038596
Aspartate--tRNA ligase, cytoplasmic;	.	2.91755	0.0325327
Sperm-associated antigen 6;	Sperm-associated antigen 6;	2.91761	0.0213861
Calcium-activated chloride channel regulator 1;	Calcium-activated chloride channel regulator 2;	2.91821	0.0481309
.	.	2.91934	0.0524321
.	.	2.91964	0.0188139
.	.	2.92124	0.0282088
Haloacid dehalogenase-like hydrolase domain-containing 5 {ECO:0000312|HGNC:HGNC:1843};	Haloacid dehalogenase-like hydrolase domain-containing 5 {ECO:0000312|HGNC:HGNC:1843};	2.92348	0.0477055
GPI inositol-deacylase;	GPI inositol-deacylase;	2.92387	0.0415066
.	.	2.92441	0.023737
.	.	2.92812	0.032618
Sodium-dependent proline transporter;	Sodium-dependent proline transporter;	2.93364	0.0201405
COP9 signalosome complex subunit 4;	COP9 signalosome complex subunit 4;	2.93503	0.00060203
.	.	2.9389	0.050236
.	.	2.94385	0.0533615
.	.	2.94586	0.0535574
Cleavage and polyadenylation specificity factor subunit 4;	Cleavage and polyadenylation specificity factor subunit 4;	2.94599	0.0236223
.	.	2.94788	0.0353821
.	.	2.95565	0.0386366
.	.	2.95833	0.0349499
26S proteasome non-ATPase regulatory subunit 3;	26S proteasome non-ATPase regulatory subunit 3;	2.95941	0.0144419
.	.	2.96185	0.0484852
Protocadherin Fat 1;	Protocadherin Fat 1;	2.96196	0.0124504
.	.	2.96235	0.00884993
Neurogenic locus notch homolog protein 1;	Neurogenic locus notch homolog protein 1;	2.96329	0.0445483
.	.	2.96381	0.0347229
CUB and zona pellucida-like domain-containing protein 1;	CUB and zona pellucida-like domain-containing protein 1;	2.96718	0.0298504
.	.	2.96975	0.0481309
.	.	2.97034	0.0298504
.	.	2.97098	0.0188354
Tolloid-like protein 2;	Tolloid-like protein 2;	2.97248	0.0258699
.	.	2.97337	0.0387436
.	.	2.97347	0.042489
.	.	2.97355	0.0228224
Serum paraoxonase/arylesterase 1;	.	2.97478	0.0157747
Multidrug resistance protein 1;	Multidrug resistance protein 1;	2.97587	0.0361542
Carbonic anhydrase 2;	Carbonic anhydrase 2;	2.97711	0.0325396
.	.	2.9782	0.0402508
Glycogen phosphorylase;	Glycogen phosphorylase;	2.97907	0.0251897
Phylloquinone omega-hydroxylase CYP4F2 {ECO:0000305};	Phylloquinone omega-hydroxylase CYP4F2 {ECO:0000305};	2.98024	0.00188681
.	.	2.98469	0.0262639
.	.	2.98645	0.0418736
.	.	2.98938	0.00163712
.	.	2.98998	0.0406625
.	.	2.991	0.00876789
.	.	2.99109	0.0476183
.	.	2.99519	0.0405101
.	.	2.99524	0.0269491
.	.	3.00048	0.0402117
.	.	3.00064	0.0326107
Deformed epidermal autoregulatory factor 1 homolog;	Deformed epidermal autoregulatory factor 1 homolog;	3.00129	0.0342806
Tyrosyl-DNA phosphodiesterase 2;	Tyrosyl-DNA phosphodiesterase 2;	3.00747	0.0389272
Cysteine-rich with EGF-like domain protein 2;	Cysteine-rich with EGF-like domain protein 2;	3.01313	0.00927284
F-box/LRR-repeat protein 7;	F-box/LRR-repeat protein 7;	3.01435	0.0372963
.	.	3.01508	0.00927284
E3 ubiquitin-protein ligase RNF167;	E3 ubiquitin-protein ligase RNF13;	3.01516	0.0183543
.	.	3.01716	0.0138026
.	.	3.01811	0.0231628
.	.	3.01926	0.0181246
.	.	3.02006	0.0029044
.	.	3.02231	0.0193049
.	.	3.02971	0.0444814
.	.	3.03107	0.0282088
Beta-hexosaminidase subunit beta;	Beta-hexosaminidase A;	3.0371	0.0233106
.	.	3.03719	0.0136075
.	.	3.03883	0.0202079
.	.	3.03887	0.0215279
.	.	3.04146	0.000893665
KIF1-binding protein homolog;	KIF1-binding protein homolog;	3.04252	0.0191487
.	.	3.04449	0.0287258
.	.	3.04755	0.0246818
.	.	3.04773	2.61931e-06
Thioredoxin-like protein 1;	Thioredoxin-like protein 1;	3.04979	0.00618484
.	.	3.05502	0.00188159
.	.	3.0571	0.0350905
Fidgetin-like protein 1;	Fidgetin-like protein 1;	3.06164	0.018823
Lon protease homolog 2, peroxisomal {ECO:0000255|HAMAP-Rule:MF_03121};	Lon protease homolog 2, peroxisomal {ECO:0000255|HAMAP-Rule:MF_03121};	3.0617	0.00838646
Endoprotease bli-4;	Proprotein convertase subtilisin/kexin type 6;	3.06234	0.0285448
Putative hydrolase RBBP9;	Putative hydrolase RBBP9;	3.06304	0.00512817
DNA polymerase delta subunit 4;	.	3.06426	0.00568249
.	.	3.07207	0.0139029
.	.	3.07239	0.0182111
.	.	3.07309	0.0215921
.	.	3.0766	0.0340326
.	.	3.07984	0.0226075
.	.	3.08092	0.000999859
Mannose-binding protein {ECO:0000305};	Mannose-binding protein {ECO:0000305};	3.08176	0.00457855
.	.	3.08265	0.0313363
.	.	3.08668	0.00795947
.	.	3.08775	0.0152164
.	.	3.08807	0.0250713
Nucleoporin Nup37;	Nucleoporin Nup37;	3.08875	0.00841455
.	.	3.0967	0.0142528
.	.	3.10709	0.0296488
.	.	3.10725	0.0282851
COMM domain-containing protein 8;	COMM domain-containing protein 8;	3.12284	0.0104663
.	.	3.12311	0.0259322
.	.	3.12497	0.00379508
.	.	3.12517	0.0157747
.	.	3.1264	0.0210876
.	.	3.12712	0.0044866
Annexin A5;	Annexin A5;	3.12763	0.0229592
.	.	3.13038	0.000565924
.	.	3.13249	0.0325327
.	.	3.13519	0.0152164
.	.	3.13646	0.0298504
PCI domain-containing protein 2;	PCI domain-containing protein 2;	3.14118	0.0206678
.	.	3.14432	0.0268371
.	.	3.14437	0.0104488
.	.	3.14523	0.000893665
Cytochrome P450 2D16;	Cytochrome P450 2D18;	3.15088	0.0296876
.	.	3.15259	0.00999572
.	.	3.1566	0.00151798
.	.	3.16177	0.00439965
.	.	3.16599	0.0201595
.	.	3.16787	0.0165927
HAUS augmin-like complex subunit 8;	HAUS augmin-like complex subunit 8;	3.17073	0.0158984
.	.	3.17401	0.00563233
Solute carrier family 22 member 6-A;	Solute carrier family 22 member 6-A;	3.17726	0.000219421
.	.	3.1795	0.0152164
Opine dehydrogenase {ECO:0000303|PubMed:15565272};	Opine dehydrogenase {ECO:0000303|PubMed:15565272};	3.18204	0.0269491
.	.	3.18967	0.0287536
.	.	3.19615	0.013415
.	.	3.19631	0.00188159
.	.	3.20199	0.016435
Aldehyde dehydrogenase, mitochondrial;	Aldehyde dehydrogenase, mitochondrial;	3.20239	0.0191487
Dorsal root ganglia homeobox protein;	Dorsal root ganglia homeobox protein;	3.20403	0.0250713
.	.	3.21274	0.00366638
.	.	3.21344	0.00527008
Tubulin gamma-1 chain;	Tubulin gamma-1 chain;	3.22288	0.00260135
GTP-binding protein Rhes;	GTP-binding protein Rhes;	3.22805	0.016435
.	.	3.23221	0.00578892
.	.	3.23243	0.0204748
Citrate synthase, mitochondrial;	Citrate synthase, mitochondrial;	3.23612	0.00915909
.	.	3.23879	0.00619335
.	.	3.24108	0.00695028
.	.	3.24438	0.0216957
Cyclin-D1-binding protein 1 homolog;	Cyclin-D1-binding protein 1 homolog;	3.24585	0.0195736
.	.	3.25607	0.00384538
.	.	3.25611	0.0131133
.	.	3.25847	0.0110515
Kinesin-like protein KIF28P;	Kinesin-like protein KIF28P;	3.25931	0.00565095
.	.	3.26209	0.0138469
.	.	3.26417	0.000361622
.	.	3.26438	0.0165142
.	.	3.26446	0.0132821
Cyclin-related protein FAM58A;	Cyclin-related protein FAM58A;	3.26587	0.00673293
.	.	3.2664	0.0253138
RNA-directed DNA polymerase from mobile element jockey;	RNA-directed DNA polymerase from mobile element jockey;	3.27171	0.0101496
.	.	3.27551	0.00933084
.	.	3.28121	0.0170015
Cartilage acidic protein 1;	Cartilage acidic protein 1;	3.28846	0.00119193
Opine dehydrogenase {ECO:0000303|PubMed:15565272};	Opine dehydrogenase {ECO:0000303|PubMed:15565272};	3.30527	0.00388062
.	.	3.31113	0.023144
.	.	3.31206	0.0070342
.	.	3.31894	0.0102935
.	.	3.3288	0.0188139
Nuclear hormone receptor E75;	Nuclear hormone receptor E75;	3.33112	0.00468357
.	.	3.34706	0.0104793
.	.	3.35113	0.00172461
.	.	3.35269	0.00198184
.	.	3.35716	0.00643392
.	.	3.36477	0.0104793
Muskelin;	Muskelin;	3.36528	0.0099513
.	.	3.37622	0.00727916
.	.	3.38967	0.00530203
Disrupted in renal carcinoma protein 2 homolog;	Disrupted in renal carcinoma protein 2 homolog;	3.39513	0.0054778
.	.	3.39789	0.00857625
.	.	3.40487	0.00170657
.	.	3.41109	0.00917779
.	.	3.41306	0.00425502
.	.	3.42089	0.0131833
.	.	3.42155	0.0093044
Prostaglandin E2 receptor EP4 subtype;	Prostaglandin E2 receptor EP4 subtype;	3.42233	0.00627123
.	.	3.42608	0.00897825
.	.	3.4275	0.00172567
Complement component 1 Q subcomponent-binding protein, mitochondrial;	Complement component 1 Q subcomponent-binding protein, mitochondrial;	3.42894	0.00605136
.	.	3.43311	0.0101094
.	.	3.43781	0.000553557
.	.	3.44821	0.00613336
Heparan-alpha-glucosaminide N-acetyltransferase;	Heparan-alpha-glucosaminide N-acetyltransferase;	3.45553	0.00774082
Coatomer subunit beta';	Coatomer subunit beta';	3.4595	0.00189229
Caveolin-1;	Caveolin-1;	3.47254	1.03114e-05
.	.	3.47317	0.0104681
Solute carrier family 23 member 2 {ECO:0000250|UniProtKB:Q9UGH3};	Solute carrier family 23 member 2 {ECO:0000250|UniProtKB:Q9UGH3};	3.48129	0.000441085
Solute carrier organic anion transporter family member 2A1;	Solute carrier organic anion transporter family member 2A1;	3.49368	5.53212e-05
Putative DBH-like monooxygenase protein 2;	Putative DBH-like monooxygenase protein 2;	3.50196	0.000648952
Organic solute transporter subunit alpha;	Organic solute transporter subunit alpha;	3.50649	0.0052245
Peptidyl-prolyl cis-trans isomerase B;	Peptidyl-prolyl cis-trans isomerase B;	3.51988	0.00388062
.	.	3.52058	0.000661215
.	.	3.53242	0.00328736
Failed axon connections homolog;	Failed axon connections homolog;	3.53674	0.00240943
.	.	3.54136	0.0031371
.	.	3.54264	0.00227332
.	.	3.54565	0.00081237
.	.	3.56742	0.00060203
Putative apolipoprotein(a)-like protein 2;	Putative apolipoprotein(a)-like protein 2;	3.57097	0.0010164
Adhesion G protein-coupled receptor L2 {ECO:0000303|PubMed:25713288};	Cadherin EGF LAG seven-pass G-type receptor 1;	3.57162	0.00384538
Arylsulfatase I;	Arylsulfatase I;	3.57775	0.00407057
.	.	3.57849	0.00199666
.	.	3.58016	0.000153263
.	.	3.58915	0.00199686
.	.	3.60241	0.000992198
CDK5 regulatory subunit-associated protein 1;	CDK5 regulatory subunit-associated protein 1;	3.64967	0.00123806
.	.	3.65498	0.00444319
Caspase-2;	.	3.6725	0.00384538
.	.	3.67632	0.00181932
.	.	3.68217	0.000225753
.	.	3.7082	0.00183798
.	.	3.78702	7.23674e-07
.	.	3.81	0.00125726
.	.	3.81301	0.000800976
.	.	3.83437	0.000153263
.	.	3.8519	5.23631e-05
Patched domain-containing protein 3;	Patched domain-containing protein 3;	3.89812	0.000944843
Hatching enzyme;	Hatching enzyme;	3.93108	6.19901e-05
.	.	4.04292	9.58647e-07
.	.	4.09044	0.000119896
.	.	4.13029	5.23631e-05
.	.	4.15383	5.23631e-05
Histone H2A deubiquitinase MYSM1;	Histone H2A deubiquitinase MYSM1;	4.19802	0.000126406
Orexin receptor type 2;	Probable G-protein coupled receptor 19;	4.20414	8.88813e-05
TELO2-interacting protein 1 homolog;	TELO2-interacting protein 1 homolog;	4.24161	1.38575e-07
.	.	4.2458	6.19901e-05
.	.	4.34581	1.7741e-06
.	.	4.59431	8.44068e-07
