# Supplementary material for: Single-Larva RNA Sequencing Identifies Markers of Copper Toxicity and Exposure in Early Mytilus californianus Larvae
Source: Front Physiol. 2021 Dec 9;12:647482. doi: 10.3389/fphys.2021.647482 (PMC8696127; doi:10.3389/fphys.2021.647482)
Supplement: Supplementary file 10 [file Table_10.XLSX]

## Sheet: Markers_NaturalAbnormality_bbma
Table S10--Markers of natural abnormal development in single larvae. Genes that were DE between normal and abnormal animals in the control (0 ug/L copper) were identified.
Transcript Annotation			Differential Expression
Contig Name	Blastx against Uniprot	Blastp against Uniprot	log2FoldChange	Adjusted p-value
transcript-124_32311_75PE	.	.	-7.3906	2.38127e-17
MinimusContig_5013	.	.	-7.30723	9.56427e-08
MinimusContig_5693	.	.	-7.2074	5.38382e-07
transcript-124_26864_75PE	.	.	-7.1231	8.48214e-08
transcript-124_15609_75PE	.	.	-6.53497	2.79984e-11
transcript-124_64057_75PE|m.66812	.	.	-6.34664	1.30232e-05
transcript-124_1228_75PE	.	.	-6.2377	8.69674e-07
MinimusContig_2218|m.4452	Claspin;	Claspin;	-6.19192	2.09702e-16
MinimusContig_3172|m.6413	Protein FAM92B;	Protein FAM92A;	-6.08911	8.80422e-06
transcript-124_7097_LongLar8	.	.	-5.95254	2.08663e-05
R1_Contig285	.	.	-5.93038	3.54742e-09
transcript-124_62225_75PE|m.65584	.	.	-5.89955	5.78581e-08
transcript-124_49702_75PE|m.56627	.	.	-5.86663	1.62138e-05
transcript-124_58983_75PE	.	.	-5.79533	2.2166e-05
R1_Contig1871|m.86135	Serine/threonine-protein phosphatase 2A catalytic subunit beta isoform;	Serine/threonine-protein phosphatase 2A catalytic subunit beta isoform;	-5.7635	1.49774e-08
transcript-124_15584_75PE|m.29320	Heat shock protein 75 kDa, mitochondrial;	Heat shock protein 75 kDa, mitochondrial;	-5.75297	1.22773e-07
transcript-124_8483_75PE|m.22609	.	.	-5.67245	1.44174e-10
transcript-124_55603_75PE	Tyrosine-protein phosphatase non-receptor type 4;	.	-5.54386	5.42465e-05
Contig3042|m.13377	Peroxidasin homolog;	Peroxidasin homolog;	-5.52566	5.78581e-08
transcript-55_4813	.	.	-5.51664	0.000327256
transcript-124_12336_LongLar8	.	.	-5.51365	2.2166e-05
Myt_cherry_idba_c6708|m.91416	Serine/threonine-protein phosphatase 2A 55 kDa regulatory subunit B alpha isoform;	Serine/threonine-protein phosphatase 2A 55 kDa regulatory subunit B alpha isoform;	-5.4996	0.000454705
transcript-124_83645_75PE	.	.	-5.44875	0.00202165
Contig3320	.	.	-5.4384	4.76237e-09
transcript-124_28046_75PE|m.39964	Thioredoxin;	Thioredoxin;	-5.41683	0.000981351
transcript-124_50806_75PE	.	.	-5.41332	0.000803028
transcript-124_76524_75PE	.	.	-5.37241	0.000393232
transcript-124_22631_75PE|m.35391	.	.	-5.319	8.46722e-05
transcript-124_20462_75PE|m.33598	Zinc finger MYND domain-containing protein 12;	Zinc finger MYND domain-containing protein 12;	-5.30635	1.873e-05
Contig3083|m.13408	Na(+)/H(+) exchange regulatory cofactor NHE-RF1;	Na(+)/H(+) exchange regulatory cofactor NHE-RF1;	-5.30068	7.14259e-10
transcript-124_56434_75PE	.	.	-5.22555	2.76534e-05
transcript-124_3078_75PE|m.17374	UPF0430 protein CG31712;	Arginine and glutamate-rich protein 1;	-5.22117	2.22647e-05
transcript-124_59465_75PE|m.63624	.	.	-5.20966	7.7479e-06
R1_Contig8264|m.89616	Ribosome biogenesis protein bop1 {ECO:0000255|HAMAP-Rule:MF_03027};	Ribosome biogenesis protein bop1 {ECO:0000255|HAMAP-Rule:MF_03027};	-5.18428	1.17932e-05
transcript-124_73097_75PE	.	.	-5.1206	9.99168e-07
MinimusContig_2381|m.4791	X-ray radiation resistance-associated protein 1;	X-ray radiation resistance-associated protein 1;	-5.09384	3.17686e-07
R2_Contig180|m.84641	Sodium- and chloride-dependent glycine transporter 2;	Sodium- and chloride-dependent glycine transporter 2;	-5.09263	0.000349238
MinimusContig_460|m.986	Zinc finger protein 226;	Zinc finger protein 226;	-5.06232	2.21218e-06
Contig2595|m.12949	Zinc finger protein with KRAB and SCAN domains 8;	Zinc finger protein with KRAB and SCAN domains 8;	-5.06199	1.68486e-10
transcript-124_32551_75PE	.	.	-5.05912	4.67682e-07
R1_Contig6640|m.88578	Heat shock protein 70 B2;	Heat shock protein 70 B2;	-5.01318	6.36372e-06
Myt_cherry_idba_rep_c5183|m.90920	Signal recognition particle 54 kDa protein;	Signal recognition particle 54 kDa protein;	-5.01297	3.49508e-11
transcript-124_7457_75PE	.	.	-4.99683	3.8037e-10
MinimusContig_1007	.	.	-4.95555	7.44648e-05
transcript-124_38_LongLar8	.	.	-4.94483	0.000130866
transcript-124_27449_75PE|m.39483	.	.	-4.93868	0.000247995
R1_Contig3566|m.87039	Voltage-dependent anion-selective channel protein 2;	Voltage-dependent anion-selective channel protein 2;	-4.91213	2.57267e-05
R1_Contig1573|m.85904	.	.	-4.89484	7.52412e-05
R1_Contig4257	.	.	-4.88016	1.02245e-05
transcript-124_50807_75PE	.	.	-4.84388	0.000819128
transcript-124_63600_75PE	.	.	-4.82212	0.00450347
transcript-124_15119_75PE	.	.	-4.81254	0.000103479
transcript-124_29228_75PE|m.40981	Actin, clone 403;	Actin, cytoplasmic A3a;	-4.80586	2.21218e-06
Myt_cherry_idba_rep_c9473|m.92260	DNA polymerase epsilon subunit 3;	DNA polymerase epsilon subunit 3;	-4.78583	0.000780983
transcript-124_65933_75PE|m.68011	.	.	-4.74478	0.000493823
transcript-124_20858_75PE	.	.	-4.72736	2.92471e-05
transcript-124_62134_75PE	.	.	-4.72049	0.000411105
transcript-124_3644_75PE|m.17956	Band 4.1-like protein 5;	Band 4.1-like protein 5;	-4.71648	6.63787e-08
Contig1629|m.12185	Calmodulin;	Calmodulin;	-4.70623	0.00614983
R1_Contig2917	.	.	-4.70291	1.30232e-05
transcript-124_29418_75PE|m.41129	Dynein heavy chain 3, axonemal;	Dynein heavy chain 3, axonemal;	-4.68599	0.000174361
transcript-124_49375_75PE	.	.	-4.68345	2.19214e-06
transcript-124_57565_75PE	.	.	-4.67087	0.00669055
Contig1114|m.11725	Mitotic apparatus protein p62;	Mitotic apparatus protein p62;	-4.65815	8.94149e-05
transcript-124_4867_75PE|m.19252	Glutamate-rich protein 6;	Glutamate-rich protein 6;	-4.65634	0.000172395
transcript-80_325	.	.	-4.65205	4.00357e-09
Myt_cherry_idba_rep_c1682|m.90098	.	.	-4.65098	0.000255036
transcript-124_63103_75PE	.	.	-4.62017	0.00208677
transcript-124_43365_75PE	.	.	-4.60747	1.05697e-08
transcript-124_54801_75PE	.	.	-4.59069	8.29536e-05
MinimusContig_2948|m.6024	.	.	-4.58642	0.000236268
transcript-124_71423_75PE|m.71522	.	.	-4.58223	0.00171008
R1_Contig977|m.85466	U4/U6.U5 tri-snRNP-associated protein 1;	U4/U6.U5 tri-snRNP-associated protein 1;	-4.58045	1.78991e-05
Contig257|m.10717	Glycine dehydrogenase (decarboxylating), mitochondrial {ECO:0000305};	Glycine dehydrogenase (decarboxylating), mitochondrial {ECO:0000305};	-4.57253	6.49091e-06
transcript-124_72921_75PE	.	.	-4.56869	2.33554e-07
MinimusContig_1260	.	.	-4.56867	0.000146745
transcript-124_20049_75PE	.	.	-4.56783	0.000169284
R1_Contig247|m.85008	.	.	-4.55706	2.51963e-06
Contig1262	.	.	-4.53245	2.51415e-05
transcript-124_81567_75PE	.	.	-4.52865	1.17932e-05
Myt_cherry_idba_rep_c8764	.	.	-4.52731	0.000132206
transcript-124_28736_75PE	.	.	-4.52465	0.000138465
transcript-124_46631_75PE	.	.	-4.52459	0.0213823
MinimusContig_1497	.	.	-4.51136	7.77097e-10
R1_Contig1428|m.85802	Vacuolar protein sorting-associated protein 4B;	Vacuolar protein sorting-associated protein 4B;	-4.50377	4.78017e-05
transcript-124_78309_75PE|m.75817	.	.	-4.49996	3.39502e-05
transcript-124_31644_75PE	.	.	-4.49606	4.08174e-05
MinimusContig_2287|m.4637	Amyloid protein-binding protein 2;	Amyloid protein-binding protein 2;	-4.49505	0.0488076
Contig206|m.10640	MAP/microtubule affinity-regulating kinase 3;	MAP/microtubule affinity-regulating kinase 3;	-4.47475	2.05222e-06
Contig1847	.	.	-4.46877	0.00044222
transcript-124_49640_75PE	.	.	-4.46582	0.00026267
Contig817|m.11391	26S proteasome regulatory subunit 7;	26S proteasome regulatory subunit 7;	-4.46555	2.74021e-09
MinimusContig_3823|m.7555	46 kDa FK506-binding nuclear protein;	46 kDa FK506-binding nuclear protein;	-4.46283	4.71359e-05
transcript-124_8149_75PE	.	.	-4.45363	9.05406e-07
Contig1518	.	.	-4.44659	7.58908e-05
transcript-124_43364_75PE|m.51911	.	.	-4.44454	4.73321e-07
transcript-124_69736_75PE	.	.	-4.44204	0.000494952
transcript-124_7541_75PE|m.21699	Mediator of RNA polymerase II transcription subunit 12-like protein;	Mediator of RNA polymerase II transcription subunit 12-like protein;	-4.43874	8.07592e-06
transcript-124_78323_75PE|m.75827	Proteasome maturation protein;	Proteasome maturation protein;	-4.42853	0.000575519
transcript-124_2921_75PE	.	.	-4.42606	0.0019623
transcript-124_3796_75PE|m.18122	Leucine-rich repeat and calponin homology domain-containing protein 2;	Leucine-rich repeat and calponin homology domain-containing protein 2;	-4.42263	0.000123859
transcript-124_14018_75PE|m.27965	Anoctamin-7;	Anoctamin-7;	-4.41974	0.000138407
Contig1067|m.11672	.	.	-4.40659	1.18453e-06
transcript-124_13455_75PE	.	.	-4.40649	9.56427e-08
R1_Contig3277|m.86901	Outer dense fiber protein 2;	Outer dense fiber protein 2;	-4.40533	1.56916e-05
transcript-124_67452_75PE	.	.	-4.40429	0.00110512
MinimusContig_2459	.	.	-4.39422	9.05406e-07
transcript-124_4049_75PE|m.18380	.	.	-4.37845	2.73593e-05
Myt_cherry_idba_c6400	.	.	-4.3701	0.000118605
Contig272|m.10733	Wings apart-like protein homolog;	Wings apart-like protein homolog;	-4.36904	4.84056e-07
transcript-124_76896_75PE	.	.	-4.36099	0.000181632
transcript-124_3798_75PE|m.18124	Leucine-rich repeat and calponin homology domain-containing protein 2;	Leucine-rich repeat and calponin homology domain-containing protein 2;	-4.35388	0.000942065
R1_Contig3025	.	.	-4.34584	5.07024e-08
Contig449|m.10991	SAP30-binding protein;	SAP30-binding protein;	-4.33051	0.000918261
transcript-124_54529_75PE	.	.	-4.32174	0.000803028
transcript-124_80016_75PE	.	.	-4.31534	0.00131753
R1_Contig5803	.	.	-4.3138	0.000695066
transcript-124_48119_75PE|m.55450	.	.	-4.31316	0.00240621
transcript-124_44718_75PE	.	.	-4.30953	0.000369128
transcript-124_48082_75PE	.	.	-4.30767	0.000489218
transcript-124_56189_75PE|m.61330	.	.	-4.30076	0.000182247
transcript-30_6049	.	.	-4.29837	0.00113003
transcript-124_4405_75PE|m.18794	Tyrosine-protein kinase BAZ1B;	Tyrosine-protein kinase BAZ1B;	-4.29402	7.86265e-05
MinimusContig_3899	.	.	-4.29344	1.19013e-05
MinimusContig_1584	.	.	-4.29122	4.69215e-08
R1_Contig7847|m.89399	NADH dehydrogenase [ubiquinone] iron-sulfur protein 7, mitochondrial;	NADH dehydrogenase [ubiquinone] iron-sulfur protein 7, mitochondrial;	-4.28888	0.00102253
transcript-124_10256_75PE|m.24267	EF-hand domain-containing protein 1;	EF-hand domain-containing protein 1;	-4.28796	0.000349238
transcript-124_26898_75PE|m.39012	Serine/arginine-rich splicing factor 12;	Serine/arginine-rich splicing factor 12;	-4.26988	0.0125792
MinimusContig_6172	.	.	-4.2675	2.33554e-07
transcript-124_27519_75PE	.	.	-4.26018	4.1279e-05
transcript-124_48581_75PE|m.55793	.	.	-4.25455	4.12878e-05
MinimusContig_1355|m.2033	Protein ELYS;	.	-4.25145	1.71049e-06
transcript-124_15468_75PE|m.29198	.	.	-4.24753	0.00542807
transcript-124_58744_75PE|m.63094	LINE-1 retrotransposable element ORF2 protein;	LINE-1 retrotransposable element ORF2 protein;	-4.2469	0.000841136
transcript-124_31476_75PE	.	.	-4.24425	0.000173187
R1_Contig2991|m.86766	Piwi-like protein 1;	Piwi-like protein 1;	-4.24394	0.00011328
R1_Contig7260|m.89063	High mobility group protein 20A;	High mobility group protein 20A;	-4.24244	1.76464e-05
Myt_cherry_idba_rep_c9296|m.92212	Ras-related GTP-binding protein A {ECO:0000305};	Ras-related GTP-binding protein A {ECO:0000305};	-4.24231	0.00159874
transcript-124_42933_75PE|m.51587	Adenosylhomocysteinase B;	Adenosylhomocysteinase B;	-4.2406	0.00438152
Myt_cherry_idba_rep_c2420|m.90207	Transcription factor BTF3 homolog 4;	Transcription factor BTF3 homolog 4;	-4.23217	0.00186309
MinimusContig_1240|m.1821	Cysteine-rich protein 1;	Cysteine-rich protein 1;	-4.21949	0.0116217
transcript-124_5556_75PE|m.19908	Membrane metallo-endopeptidase-like 1;	Membrane metallo-endopeptidase-like 1;	-4.21939	8.67055e-05
transcript-124_17999_75PE	.	.	-4.21741	0.000515052
transcript-124_63944_75PE	.	.	-4.21723	0.00426943
transcript-124_35146_75PE	.	.	-4.20316	0.000779761
transcript-124_38636_75PE	.	.	-4.19954	0.000106306
R1_Contig4067|m.87316	.	.	-4.19508	0.02095
Contig3537	.	.	-4.18882	2.95721e-08
transcript-124_42941_75PE|m.51589	Mitotic spindle-associated MMXD complex subunit MIP18;	Mitotic spindle-associated MMXD complex subunit MIP18;	-4.18782	0.0178032
transcript-124_46177_75PE	.	.	-4.18546	0.000329183
R1_Contig9|m.84862	RNA-binding protein 25;	RNA-binding protein 25;	-4.18123	3.71432e-05
transcript-124_44042_75PE	.	.	-4.17998	0.000893939
MinimusContig_1286|m.1838	Probable RNA-directed DNA polymerase from transposon BS;	Probable RNA-directed DNA polymerase from transposon BS;	-4.17919	8.70261e-07
R1_Contig1891	.	.	-4.1779	2.47758e-05
transcript-124_81144_75PE	.	.	-4.17332	0.000171202
MinimusContig_2551|m.5175	Eukaryotic translation initiation factor 4E;	Eukaryotic translation initiation factor 4E;	-4.17218	0.000813481
transcript-124_41591_75PE|m.50484	ATP synthase subunit O, mitochondrial;	ATP synthase subunit O, mitochondrial;	-4.16559	0.000251385
transcript-124_41024_75PE	.	.	-4.16366	0.000829613
transcript-124_37770_75PE|m.47670	Titin;	Titin;	-4.15218	7.39309e-07
Myt_cherry_idba_c2187	.	.	-4.1445	0.00783834
transcript-124_35752_75PE|m.46108	.	.	-4.14338	0.000417553
transcript-124_8233_75PE|m.22384	Type I inositol 1,4,5-trisphosphate 5-phosphatase;	Type I inositol 1,4,5-trisphosphate 5-phosphatase;	-4.14321	0.00369893
R1_Contig6299	.	.	-4.12847	3.42987e-08
Contig176|m.10597	Structural maintenance of chromosomes protein 6;	Structural maintenance of chromosomes protein 6;	-4.12173	0.00014134
R1_Contig5239	.	.	-4.11809	4.52726e-05
R1_Contig5544|m.87883	H/ACA ribonucleoprotein complex subunit 2;	H/ACA ribonucleoprotein complex subunit 2;	-4.11636	0.000802807
Contig69	.	.	-4.09524	2.11298e-05
transcript-124_74756_75PE	.	.	-4.09302	0.00516167
transcript-124_83704_75PE|m.78976	.	.	-4.09045	0.0558435
MinimusContig_2333	.	.	-4.08809	3.61879e-06
R1_Contig7307	.	.	-4.08525	8.63322e-07
MinimusContig_875	.	.	-4.07982	1.87355e-06
transcript-124_33710_75PE	.	.	-4.07664	0.000241108
transcript-124_8555_75PE|m.22681	.	.	-4.07264	1.76682e-05
Myt_cherry_idba_c2756|m.90243	Nucleolar protein 16;	Nucleolar protein 16;	-4.06634	0.000144389
transcript-124_83217_75PE	.	.	-4.06524	0.00535825
R1_Contig3203	.	.	-4.06253	0.000119698
transcript-124_12288_75PE	.	.	-4.06176	2.22166e-06
transcript-124_14801_75PE	.	.	-4.0551	9.47484e-08
R1_Contig4258	.	.	-4.05172	0.000120971
transcript-124_17784_75PE|m.31323	Forkhead box protein C2-B;	Forkhead box protein E4;	-4.0412	0.00240547
transcript-124_19198_75PE	.	.	-4.03839	0.000981351
R1_Contig3107	.	.	-4.02862	0.000671376
MinimusContig_4207|m.8187	Calcium load-activated calcium channel {ECO:0000250|UniProtKB:Q9UM00};	Calcium load-activated calcium channel {ECO:0000250|UniProtKB:Q9UM00};	-4.01919	0.00176562
Myt_cherry_idba_c9276	.	.	-4.0183	0.0339164
transcript-124_10073_75PE|m.24074	Calpain-A;	Calpain-A;	-4.01523	4.76237e-09
Contig132|m.10547	.	.	-4.01467	0.00203384
MinimusContig_5057|m.9245	.	.	-4.00558	0.00378548
transcript-124_41811_75PE	.	.	-3.9825	0.00903097
Myt_cherry_idba_c5124|m.90897	Cytochrome P450 3A13;	Cytochrome P450 3A13;	-3.96874	0.0120369
transcript-124_52264_75PE	.	.	-3.96294	5.48144e-05
MinimusContig_4772	.	.	-3.94886	2.19214e-06
transcript-124_36424_75PE	.	.	-3.94499	0.0038598
transcript-124_11403_75PE	.	.	-3.92995	0.000123859
transcript-124_27394_75PE	.	.	-3.92952	5.82252e-06
R1_Contig8005	.	.	-3.92399	0.000484921
MinimusContig_5553	Transposon TX1 uncharacterized 149 kDa protein;	.	-3.92197	0.0162676
transcript-124_74183_75PE	.	.	-3.91468	0.000766546
transcript-124_22740_75PE|m.35491	Probable rRNA-processing protein EBP2;	Probable rRNA-processing protein EBP2;	-3.91091	0.00277818
R1_Contig2339	.	.	-3.90716	0.00033398
transcript-124_44282_75PE|m.52586	NADH dehydrogenase [ubiquinone] 1 alpha subcomplex subunit 8;	NADH dehydrogenase [ubiquinone] 1 alpha subcomplex subunit 8;	-3.90216	0.00258907
transcript-124_2862_75PE	.	.	-3.89982	1.80019e-07
R1_Contig7084	.	.	-3.89873	6.35208e-05
transcript-124_68068_75PE	.	.	-3.88915	0.000233667
MinimusContig_1880	.	.	-3.88872	9.38604e-09
transcript-124_33338_75PE|m.44241	.	.	-3.88356	0.0230352
Myt_cherry_idba_rep_c9826	.	.	-3.88317	0.00213687
Myt_cherry_idba_c2529	.	.	-3.87782	2.47758e-05
MinimusContig_1829|m.3614	Trimeric intracellular cation channel type 1B.1 {ECO:0000305};	Trimeric intracellular cation channel type 1B.1 {ECO:0000305};	-3.87369	0.00204742
transcript-124_75274_75PE	.	.	-3.87068	0.00796261
transcript-124_56330_75PE	.	.	-3.86713	0.000239693
transcript-124_54602_75PE|m.60155	.	.	-3.86643	0.000192061
Contig734|m.11305	.	.	-3.86584	4.29241e-05
MinimusContig_6097|m.10223	Slit homolog 1 protein;	Leucine-rich repeat-containing protein 15;	-3.86545	4.1279e-05
transcript-30_7075	.	.	-3.86048	0.00133696
transcript-124_22779_75PE|m.35522	Signal peptidase complex catalytic subunit SEC11A;	Signal peptidase complex catalytic subunit SEC11A;	-3.85081	0.045801
transcript-124_23851_75PE|m.36453	.	.	-3.8467	0.0125792
MinimusContig_1107	.	.	-3.8463	1.00857e-05
MinimusContig_1284	.	.	-3.83891	0.00222353
transcript-124_51604_75PE|m.58035	Caspase-2;	Caspase-2;	-3.83749	0.00877077
R1_Contig8516|m.89705	Mesencephalic astrocyte-derived neurotrophic factor;	Mesencephalic astrocyte-derived neurotrophic factor;	-3.82852	0.00992369
Contig13_capround1|m.10385	Eukaryotic translation initiation factor 1A, X-chromosomal;	Eukaryotic translation initiation factor 1A, X-chromosomal;	-3.81694	0.00614983
transcript-124_16584_75PE|m.30206	.	.	-3.81416	0.000364609
R1_Contig1502	.	.	-3.81007	0.000447688
Myt_cherry_idba_rep_c5947|m.91201	N-terminal kinase-like protein;	N-terminal kinase-like protein;	-3.80892	0.000187031
MinimusContig_59|m.91	RNA-binding protein cabeza;	.	-3.80774	0.00152554
Contig2616	.	.	-3.80682	0.00010137
transcript-124_3483_75PE|m.17826	.	.	-3.80264	1.14239e-06
transcript-124_6580_75PE|m.20833	Histidine ammonia-lyase;	Histidine ammonia-lyase;	-3.80244	9.99676e-05
transcript-124_10852_75PE|m.24906	Multidrug resistance-associated protein 1;	Multidrug resistance-associated protein 1;	-3.79416	6.90854e-06
MinimusContig_4396	.	.	-3.78885	0.000140003
transcript-124_36243_75PE	.	.	-3.78639	0.00595363
Contig2577	.	.	-3.78561	9.13104e-05
transcript-124_746_75PE|m.15024	Golgin subfamily A member 4;	Golgin subfamily A member 4;	-3.78229	3.90802e-05
Myt_cherry_idba_rep_c16252	.	.	-3.77607	0.00397083
MinimusContig_1329	.	.	-3.77123	0.00317745
MinimusContig_2182	.	.	-3.76837	5.98782e-08
MinimusContig_235|m.512	Cilia- and flagella-associated protein 43 {ECO:0000312|HGNC:HGNC:26684};	Cilia- and flagella-associated protein 43 {ECO:0000312|HGNC:HGNC:26684};	-3.767	0.0706238
MinimusContig_1415|m.2279	Transposon TX1 uncharacterized 149 kDa protein;	Transposon TX1 uncharacterized 149 kDa protein;	-3.75679	0.00146276
transcript-124_68495_75PE	.	.	-3.75016	0.00317745
MinimusContig_2877|m.5887	.	.	-3.74474	4.70553e-07
Contig3484|m.13729	Ankyrin repeat and EF-hand domain-containing protein 1;	Ankyrin repeat and EF-hand domain-containing protein 1;	-3.74338	0.00295126
R1_Contig5785|m.87996	Histone H2A.Z;	Histone H2A.V;	-3.74209	0.0118511
MinimusContig_660|m.1330	Retinoic acid receptor beta;	Retinoic acid receptor beta;	-3.73723	0.000156525
transcript-124_10974_75PE|m.25024	Cell division cycle 7-related protein kinase;	Cell division cycle 7-related protein kinase;	-3.73471	0.00178097
transcript-124_7078_75PE|m.21324	Protein Hook homolog 3;	Protein Hook homolog 3;	-3.73377	0.00104903
transcript-124_5867_75PE|m.20192	.	.	-3.73372	3.52881e-05
transcript-124_69169_75PE	.	.	-3.7326	0.00421458
transcript-124_33046_75PE|m.43994	Myelin P2 protein;	Agrin;	-3.73193	0.0451215
Contig3454|m.13700	Splicing factor U2AF 50 kDa subunit;	Splicing factor U2AF 50 kDa subunit;	-3.72862	0.0109826
transcript-124_39944_75PE	.	.	-3.72074	2.84484e-05
transcript-124_50109_75PE|m.56933	Caveolin-1;	Caveolin-1;	-3.71444	0.0847764
MinimusContig_1053|m.1716	RNA-binding protein PNO1;	RNA-binding protein PNO1;	-3.71063	0.0121709
transcript-124_63114_75PE	.	.	-3.68459	0.00235631
MinimusContig_6242	.	.	-3.68278	0.00073675
transcript-124_33997_75PE	.	.	-3.67932	8.15019e-05
MinimusContig_422|m.936	La-related protein 6;	La-related protein 6;	-3.67908	0.00118927
transcript-124_8802_75PE|m.22946	NEDD4-binding protein 2;	NEDD4-binding protein 2;	-3.67902	8.95217e-05
R1_Contig5988|m.88135	ATP-binding cassette sub-family F member 1;	ATP-binding cassette sub-family F member 1;	-3.67232	0.00216528
transcript-124_83810_75PE	.	.	-3.67135	0.0379533
MinimusContig_3364	.	.	-3.66433	0.000132206
transcript-124_4745_75PE|m.19143	Leucine-rich repeat-containing protein 59;	Leucine-rich repeat-containing protein 59;	-3.66301	0.000764179
MinimusContig_2388	.	.	-3.66014	0.000114243
transcript-124_27786_75PE|m.39758	Zinc finger MYM-type protein 3;	Zinc finger MYM-type protein 3;	-3.654	0.0112731
transcript-124_24404_75PE|m.36917	BTB/POZ domain-containing protein 19;	BTB/POZ domain-containing protein 19;	-3.65256	0.0214199
MinimusContig_922|m.1615	Histone-lysine N-methyltransferase SETD2;	Histone-lysine N-methyltransferase SETD2;	-3.65117	0.0165795
Contig1034|m.11637	Tctex1 domain-containing protein 1-B;	Tctex1 domain-containing protein 1-B;	-3.64973	0.058817
MinimusContig_1754|m.3418	IQ and ubiquitin-like domain-containing protein;	.	-3.64935	0.00177859
transcript-124_16487_75PE	.	.	-3.64931	0.00218562
transcript-124_51217_75PE	.	.	-3.64844	0.000426594
MinimusContig_794	.	.	-3.64765	6.91756e-05
transcript-124_48346_75PE|m.55637	E3 ubiquitin-protein ligase HERC2;	E3 ubiquitin-protein ligase HERC2;	-3.64514	0.0347893
MinimusContig_334|m.720	Zinc finger CCCH domain-containing protein 18;	Zinc finger CCCH domain-containing protein 18;	-3.63994	0.000127608
transcript-124_17882_75PE	.	.	-3.63337	0.000653987
R1_Contig3708|m.87116	RNA-directed DNA polymerase from mobile element jockey;	Probable RNA-directed DNA polymerase from transposon BS;	-3.63066	0.0267088
Myt_cherry_idba_rep_c6741|m.91424	CDK5 regulatory subunit-associated protein 3 {ECO:0000305};	CDK5 regulatory subunit-associated protein 3 {ECO:0000305};	-3.6262	0.00119208
MinimusContig_5799	.	.	-3.62614	0.0119283
transcript-124_43265_75PE	.	.	-3.62225	0.00214381
transcript-124_4887_75PE|m.19262	Casein kinase II subunit alpha;	.	-3.62204	0.0164191
Contig2659	.	.	-3.62076	0.00067436
transcript-124_4887_75PE|m.19261	Casein kinase II subunit alpha;	Casein kinase II subunit alpha;	-3.61967	0.000454705
R1_Contig8335	.	.	-3.61784	0.000261541
Contig2572|m.12929	.	.	-3.61713	0.0181788
R1_Contig303	.	.	-3.6132	6.13547e-05
transcript-124_19146_75PE|m.32507	ADP-ribosylation factor-like protein 6-interacting protein 1;	ADP-ribosylation factor-like protein 6-interacting protein 1;	-3.61141	0.082236
transcript-124_12798_75PE	.	.	-3.60023	0.0287731
transcript-124_186_75PE|m.14348	Protein scribble homolog;	Protein scribble homolog;	-3.59998	1.39719e-05
Myt_cherry_idba_c5733	.	.	-3.59716	0.000166547
MinimusContig_5161|m.9363	.	.	-3.59686	2.19214e-06
transcript-124_9538_LongLar8	.	.	-3.59438	0.0729748
R1_Contig7943	.	.	-3.58209	0.00301343
transcript-124_29476_75PE|m.41177	.	.	-3.58158	0.00139114
Myt_cherry_idba_rep_c6239	.	.	-3.56443	0.00138446
transcript-124_3797_75PE|m.18123	Leucine-rich repeat and calponin homology domain-containing protein 3;	Leucine-rich repeat and calponin homology domain-containing protein 3;	-3.56195	0.00347864
MinimusContig_2024	.	.	-3.55216	0.000357471
transcript-124_40444_75PE	.	.	-3.5501	0.00643216
transcript-124_41935_75PE	.	.	-3.54728	0.000140494
transcript-124_3690_75PE	DNA replication licensing factor MCM2;	.	-3.54543	0.00301343
transcript-124_25695_75PE	.	.	-3.54332	0.0190061
transcript-124_35219_75PE	.	.	-3.54121	0.00534787
MinimusContig_1949|m.3868	Pericentriolar material 1 protein;	Pericentriolar material 1 protein;	-3.54108	1.1996e-05
R1_Contig4968	.	.	-3.53881	0.000127608
Contig1547|m.12116	Minor histocompatibility antigen H13;	Minor histocompatibility antigen H13;	-3.53517	0.00597163
Contig437|m.10965	UDP-N-acetylglucosamine--peptide N-acetylglucosaminyltransferase 110 kDa subunit;	UDP-N-acetylglucosamine--peptide N-acetylglucosaminyltransferase 110 kDa subunit;	-3.53288	0.000618286
R2_Contig429|m.84794	Histone deacetylase complex subunit SAP30L;	Histone deacetylase complex subunit SAP30L;	-3.53271	0.0266964
transcript-124_12829_75PE	.	.	-3.52704	7.7142e-06
Contig2999|m.13340	.	.	-3.52564	0.000317501
transcript-124_18525_75PE	.	.	-3.52244	0.000415741
MinimusContig_909|m.1597	.	.	-3.5203	0.000182247
transcript-124_7253_75PE|m.21480	Cysteine/serine-rich nuclear protein 3;	Cysteine/serine-rich nuclear protein 2;	-3.51645	0.00397083
transcript-124_12413_75PE|m.26377	Nicotinate phosphoribosyltransferase;	Nicotinate phosphoribosyltransferase;	-3.51139	0.00142607
transcript-124_6744_75PE|m.20969	Nuclear receptor subfamily 2 group E member 1;	Nuclear receptor subfamily 2 group E member 1;	-3.50934	2.11298e-05
transcript-124_44751_75PE	.	.	-3.50774	0.00266453
transcript-124_17546_75PE|m.31082	Cyclic nucleotide-binding domain-containing protein 1;	Cyclic nucleotide-binding domain-containing protein 1;	-3.50342	0.00769156
R1_Contig3174	.	.	-3.49972	0.00780617
R1_Contig6174|m.88252	.	.	-3.49952	0.00067436
transcript-124_40363_75PE	.	.	-3.4992	5.19158e-07
R1_Contig110|m.84924	N-acetylated-alpha-linked acidic dipeptidase 2;	N-acetylated-alpha-linked acidic dipeptidase 2;	-3.49728	0.0261615
Contig2674|m.13032	PAB-dependent poly(A)-specific ribonuclease subunit PAN2 {ECO:0000255|HAMAP-Rule:MF_03182};	PAB-dependent poly(A)-specific ribonuclease subunit PAN2 {ECO:0000255|HAMAP-Rule:MF_03182};	-3.49634	0.00487592
transcript-124_12024_75PE|m.26036	Protein bicaudal D homolog 1;	Protein bicaudal D homolog 1;	-3.49101	0.0120369
MinimusContig_1582|m.2914	E3 ubiquitin-protein ligase Bre1;	E3 ubiquitin-protein ligase BRE1B;	-3.48972	0.000483685
R1_Contig3169	.	.	-3.48888	5.95945e-05
transcript-124_51144_75PE	.	.	-3.48678	0.0010639
Contig2954	.	.	-3.4858	0.000162861
MinimusContig_3898	.	.	-3.48161	1.42183e-05
R1_Contig1078|m.85525	Survival of motor neuron-related-splicing factor 30;	Survival of motor neuron-related-splicing factor 30;	-3.48103	0.0192884
R1_Contig8650|m.89754	.	.	-3.47826	0.0798509
transcript-124_2339_75PE|m.16585	Double-stranded RNA-specific editase 1;	Double-stranded RNA-specific editase 1;	-3.47736	0.0380973
transcript-124_2386_75PE|m.16623	Nuclear receptor ROR-alpha;	Nuclear receptor ROR-beta;	-3.47469	0.000119698
transcript-124_73587_75PE	.	.	-3.47271	0.00680169
MinimusContig_59|m.93	RNA-binding protein cabeza;	.	-3.46943	0.000566371
transcript-124_19340_75PE|m.32665	.	.	-3.46587	0.00223962
transcript-124_13204_75PE	.	.	-3.4536	0.000138407
transcript-124_10832_75PE|m.24894	Ribosome biogenesis protein NOP53 {ECO:0000305};	Ribosome biogenesis protein NOP53 {ECO:0000305};	-3.45342	0.00153046
MinimusContig_1440|m.2385	Protein kinase C-binding protein 1;	Protein kinase C-binding protein 1;	-3.44872	0.000124175
transcript-124_15526_75PE	.	.	-3.44614	2.77963e-05
transcript-124_15590_75PE	.	.	-3.4459	0.000447238
MinimusContig_2540|m.5159	Zinc finger CCCH domain-containing protein 11A;	Zinc finger CCCH domain-containing protein 11A;	-3.44513	0.000171202
Contig1460	.	.	-3.44054	2.11298e-05
R1_Contig8055	.	.	-3.44004	0.0208442
transcript-124_30620_75PE	.	.	-3.43934	0.0128905
transcript-124_40156_75PE	.	.	-3.43676	0.00783443
MinimusContig_1317	.	.	-3.43527	0.00354987
MinimusContig_2338|m.4708	.	.	-3.42597	0.0284315
transcript-124_17097_75PE|m.30646	.	.	-3.42348	0.00193728
Myt_cherry_idba_rep_c15365	.	.	-3.42116	0.000403518
transcript-124_33551_75PE	.	.	-3.42058	0.0178032
transcript-124_2359_LongLar8	.	.	-3.42021	0.0145044
transcript-124_74947_75PE	.	.	-3.41829	0.016518
transcript-124_56307_75PE	.	.	-3.416	0.0386607
transcript-124_24081_75PE	.	.	-3.41311	0.000178519
transcript-124_9316_75PE|m.23409	.	.	-3.40923	0.0714637
transcript-124_91978_75PE	.	.	-3.40852	0.0078271
transcript-124_67993_75PE	.	.	-3.4073	0.00136817
transcript-124_1059_LongLar8	.	.	-3.40444	0.0366779
MinimusContig_5325	.	.	-3.39924	0.0106146
MinimusContig_1754|m.3417	IQ and ubiquitin-like domain-containing protein;	IQ and ubiquitin-like domain-containing protein;	-3.39912	0.000175691
transcript-124_50642_75PE	.	.	-3.39701	0.000748276
Contig2949|m.13291	Early growth response protein 1 {ECO:0000250|UniProtKB:P08046};	Early growth response protein 1 {ECO:0000250|UniProtKB:P08046};	-3.39205	0.00118951
R1_Contig4126|m.87331	14-3-3-like protein 1;	14-3-3 protein beta/alpha-1;	-3.38943	0.0190061
MinimusContig_1125|m.1751	Coiled-coil domain-containing protein 87;	Coiled-coil domain-containing protein 87;	-3.38839	0.00289868
transcript-124_36941_75PE	.	.	-3.38738	3.5285e-05
R2_Contig132|m.84609	Ras-related protein Rap-1b;	Ras-related protein Rap-1b;	-3.38733	0.0314591
transcript-124_87137_75PE	.	.	-3.38663	0.0195446
transcript-124_69839_75PE	.	.	-3.38591	0.0266213
transcript-124_20465_75PE	.	.	-3.3847	0.00061712
MinimusContig_293|m.626	MAGUK p55 subfamily member 5;	MAGUK p55 subfamily member 5;	-3.38344	0.000780983
MinimusContig_3009	.	.	-3.38276	0.00258907
MinimusContig_1959|m.3895	MORC family CW-type zinc finger protein 2A;	MORC family CW-type zinc finger protein 2A;	-3.38055	0.000754339
Myt_cherry_idba_rep_c867	.	.	-3.38042	0.000919105
transcript-124_46412_75PE|m.54061	.	.	-3.37496	0.0180974
Contig2638	Ubiquitin-conjugating enzyme E2-17 kDa;	.	-3.37329	0.00021754
Myt_cherry_idba_rep_c5471|m.91029	.	Protocadherin Fat 1;	-3.37271	0.00156865
Contig3101|m.13420	Ubiquitin-conjugating enzyme E2 S;	Ubiquitin-conjugating enzyme E2 S;	-3.36702	0.0162586
R1_Contig3916	.	.	-3.36669	1.39821e-05
R2_Contig406|m.84774	.	.	-3.36154	0.000494212
transcript-124_53486_75PE	.	.	-3.36138	0.0125792
transcript-124_53719_75PE|m.59590	.	.	-3.35889	0.0518914
R1_Contig4985	.	.	-3.358	0.00430802
R1_Contig4795	.	.	-3.35569	0.00786784
MinimusContig_4346	.	.	-3.34858	0.00291774
MinimusContig_2911	.	.	-3.34348	2.73593e-05
transcript-124_22452_75PE|m.35195	Fibrillin-1;	Fibrillin-1;	-3.34304	0.0181679
R1_Contig5096	.	.	-3.33689	0.0119283
Contig7_capround1|m.10381	Peregrin {ECO:0000305};	Peregrin {ECO:0000305};	-3.32417	6.08098e-06
transcript-124_4889_75PE|m.19264	Casein kinase II subunit alpha;	.	-3.32408	0.035646
transcript-75_4446|m.93485	Leucine-rich repeat-containing protein 34;	Leucine-rich repeat-containing protein 34;	-3.31845	0.00837507
R1_Contig7548	.	.	-3.31102	0.00968115
Myt_cherry_idba_c7766|m.91801	.	.	-3.31047	0.0208225
MinimusContig_874|m.1557	Far upstream element-binding protein 3;	Far upstream element-binding protein 1 {ECO:0000250|UniProtKB:Q96AE4, ECO:0000312|EMBL:AAI07943.1};	-3.30966	0.00015013
Contig679|m.11232	RIB43A-like with coiled-coils protein 2;	RIB43A-like with coiled-coils protein 2;	-3.30959	0.0109314
transcript-124_44294_75PE	.	.	-3.30889	1.74045e-05
transcript-124_22611_75PE	.	.	-3.3075	0.00138928
transcript-124_48798_75PE	.	.	-3.30643	0.0200985
MinimusContig_2135|m.4269	WD repeat-containing protein 49;	WD repeat-containing protein 49;	-3.30419	0.000287049
transcript-124_54227_75PE|m.59935	Cytochrome b-c1 complex subunit 6, mitochondrial;	Cytochrome b-c1 complex subunit 6, mitochondrial;	-3.30364	0.00386202
transcript-124_4889_75PE|m.19263	Casein kinase II subunit alpha;	Casein kinase II subunit alpha;	-3.30303	0.00409331
MinimusContig_1494|m.2519	Sorting nexin-2;	Sorting nexin-2;	-3.30036	0.000904874
transcript-124_36979_75PE	.	.	-3.29946	0.00955826
MinimusContig_955|m.1651	T-complex protein 1 subunit theta;	T-complex protein 1 subunit theta;	-3.29583	0.00189051
transcript-124_84448_75PE	.	.	-3.29217	0.00441348
R2_Contig72	.	.	-3.29211	0.00301748
transcript-124_39585_75PE|m.49001	Golgin subfamily A member 5;	Golgin subfamily A member 5;	-3.29209	0.0121836
transcript-70_2649	.	.	-3.28954	0.0247528
R1_Contig8397	.	.	-3.28815	0.000123859
transcript-124_32257_75PE	.	.	-3.28489	0.0037018
MinimusContig_4976	.	.	-3.28487	0.00444054
MinimusContig_1422|m.2310	Probable RNA-directed DNA polymerase from transposon X-element;	Probable RNA-directed DNA polymerase from transposon X-element;	-3.28464	0.000368584
MinimusContig_375	.	.	-3.27819	0.000184741
transcript-124_5012_75PE|m.19390	MORC family CW-type zinc finger protein 3;	MORC family CW-type zinc finger protein 3;	-3.27696	0.00482466
transcript-124_58982_75PE	.	.	-3.27643	0.0564784
transcript-124_81381_75PE	.	.	-3.27593	0.0203563
R2_Contig426|m.84786	Zinc finger matrin-type protein 2;	Zinc finger matrin-type protein 2;	-3.27316	0.0242244
MinimusContig_1404|m.2231	Activating transcription factor 7-interacting protein 1;	Activating transcription factor 7-interacting protein 1;	-3.2707	7.89237e-05
R1_Contig6736	.	.	-3.25911	0.00101439
R1_Contig1861	.	.	-3.25114	0.0149403
transcript-124_15077_75PE|m.28888	Poly(U)-binding-splicing factor PUF60;	Poly(U)-binding-splicing factor PUF60;	-3.25033	0.00149615
transcript-124_19117_75PE	.	.	-3.2464	0.0194037
R1_Contig8204|m.89556	.	.	-3.24299	0.00348511
MinimusContig_5927	.	.	-3.23899	0.00181315
MinimusContig_1341|m.1916	Protein WWC2;	Protein WWC2;	-3.23821	0.00104324
transcript-124_52126_75PE	.	.	-3.23673	0.00614983
MinimusContig_5853	.	.	-3.23436	0.00233579
transcript-124_11639_75PE|m.25659	RAB6-interacting golgin;	RAB6-interacting golgin;	-3.23217	0.00110512
transcript-124_41392_75PE	.	.	-3.23171	0.00630736
Contig402|m.10920	Cysteine and histidine-rich protein 1;	Cysteine and histidine-rich protein 1;	-3.22826	0.012104
MinimusContig_5923	.	.	-3.22531	0.0244372
R1_Contig5690|m.87955	.	.	-3.22201	0.0026698
transcript-124_25940_75PE	.	.	-3.22191	0.000102994
Contig2818|m.13184	TNF receptor-associated factor 6;	TNF receptor-associated factor 6-A;	-3.21158	0.000342234
R1_Contig7081	.	.	-3.20905	0.00127212
transcript-124_10429_75PE	.	.	-3.2075	0.000321599
MinimusContig_4537	.	.	-3.20514	0.0012991
R2_Contig439	.	.	-3.20256	0.0450162
R1_Contig5422	.	.	-3.20007	0.0228522
MinimusContig_1314	60S ribosomal protein L17;	.	-3.19929	0.0523693
transcript-124_15469_75PE|m.29199	.	.	-3.19856	0.0110259
transcript-124_1844_75PE|m.16077	Rac GTPase-activating protein 1;	Rac GTPase-activating protein 1;	-3.19608	0.00495548
transcript-124_41298_75PE|m.50274	Apolipoprotein D;	Apolipoprotein D;	-3.19532	0.0529733
R1_Contig6458	.	.	-3.19491	0.00909229
transcript-124_27895_75PE	.	.	-3.1949	0.00569179
R1_Contig3962	.	.	-3.1936	3.87329e-06
transcript-124_28629_75PE	.	.	-3.19315	0.0345981
transcript-124_41805_75PE	.	.	-3.1856	0.00820919
transcript-124_28833_75PE	.	.	-3.18386	0.00292683
transcript-124_72112_75PE	.	.	-3.18189	0.0132079
transcript-124_13932_75PE|m.27899	General vesicular transport factor p115;	General vesicular transport factor p115;	-3.18048	0.0349371
R1_Contig6605|m.88539	TNFAIP3-interacting protein 2;	TNFAIP3-interacting protein 2;	-3.18018	0.00341193
transcript-124_29507_75PE	.	.	-3.17868	0.0001844
transcript-124_19313_75PE	.	.	-3.17292	0.0014384
transcript-124_13466_75PE|m.27457	Galactoside 2-alpha-L-fucosyltransferase 2;	Galactoside 2-alpha-L-fucosyltransferase 2;	-3.1716	0.00461745
transcript-124_32832_75PE|m.43836	GDP-fucose protein O-fucosyltransferase 2;	GDP-fucose protein O-fucosyltransferase 2;	-3.17058	0.000232735
transcript-124_31794_75PE|m.43050	Ganglioside-induced differentiation-associated protein 1;	Ganglioside-induced differentiation-associated protein 1;	-3.16923	0.0525553
Contig607|m.11153	Inner centromere protein;	Inner centromere protein;	-3.16587	0.000321887
MinimusContig_2265|m.4577	.	.	-3.16323	0.00690865
transcript-124_9050_75PE	.	.	-3.16267	0.00067436
Myt_cherry_idba_rep_c11180|m.92778	Nucleolar protein 9;	Nucleolar protein 9;	-3.15848	0.00233671
R1_Contig277	.	.	-3.15652	0.024305
MinimusContig_3265	.	.	-3.15532	4.14481e-05
transcript-124_4638_75PE|m.19046	Ataxin-2;	Ataxin-2;	-3.15301	0.00416384
transcript-124_3050_75PE|m.17332	Zinc finger protein 318;	Zinc finger protein 318;	-3.14946	6.91756e-05
transcript-124_18309_75PE|m.31810	14 kDa phosphohistidine phosphatase;	14 kDa phosphohistidine phosphatase;	-3.14577	0.0536889
transcript-124_12816_75PE	.	.	-3.14469	0.00214381
Contig2902	.	.	-3.14434	0.00652631
R1_Contig420|m.85119	Proteasome subunit beta type-6;	Proteasome subunit beta type-6;	-3.13976	0.0269686
R1_Contig813	.	.	-3.1389	0.0666716
R1_Contig5456|m.87847	Coiled-coil domain-containing protein 113;	Coiled-coil domain-containing protein 113;	-3.13879	0.0199522
Myt_cherry_idba_rep_c4496|m.90705	Uncharacterized protein C9orf135;	Uncharacterized protein C9orf135;	-3.13821	0.0239687
Myt_cherry_idba_rep_c3340|m.90350	Protein-glutamine gamma-glutamyltransferase K;	Protein-glutamine gamma-glutamyltransferase K;	-3.13744	0.00419848
transcript-124_6712_75PE|m.20964	Structural maintenance of chromosomes protein 5;	Structural maintenance of chromosomes protein 5;	-3.13496	0.00650513
transcript-124_8364_75PE|m.22476	RILP-like protein 1;	RILP-like protein 1;	-3.13075	0.00226085
R1_Contig1540	.	.	-3.12743	0.00181315
transcript-124_49877_75PE	.	.	-3.12526	0.00362963
transcript-124_70949_75PE	.	.	-3.12199	0.0111081
transcript-124_6078_75PE|m.20397	Testis-expressed protein 264;	Testis-expressed protein 264;	-3.1193	0.0753059
transcript-124_71507_75PE	.	.	-3.11808	0.0236475
R1_Contig4131	.	.	-3.11792	0.000882133
transcript-124_45904_75PE|m.53721	Probable 39S ribosomal protein L24, mitochondrial;	Probable 39S ribosomal protein L24, mitochondrial;	-3.1135	0.0282593
transcript-124_54200_75PE	.	.	-3.11278	0.0238369
R1_Contig8423	.	.	-3.1093	0.000626796
R1_Contig7461|m.89206	Cytochrome b-c1 complex subunit Rieske, mitochondrial;	Cytochrome b-c1 complex subunit Rieske, mitochondrial;	-3.10727	0.0038598
R1_Contig5979|m.88130	T-complex protein 1 subunit epsilon;	T-complex protein 1 subunit epsilon;	-3.10362	0.00317745
R1_Contig8595|m.89733	Polyubiquitin;	Polyubiquitin;	-3.10312	0.00145379
transcript-124_4276_75PE|m.18639	Centlein;	Centlein;	-3.1014	0.0117225
transcript-124_6308_LongLar8	.	.	-3.09806	0.0136055
MinimusContig_2859	.	.	-3.09772	0.00774415
transcript-124_21975_75PE|m.34769	E3 ubiquitin-protein ligase TRIM71;	E3 ubiquitin-protein ligase TRIM71;	-3.09697	0.00394042
transcript-124_33259_75PE	.	.	-3.09391	0.010111
transcript-124_31216_75PE	.	.	-3.09245	0.00116603
Contig2176|m.12598	.	.	-3.09181	0.00994362
R1_Contig6562|m.88491	Uncharacterized protein C6orf118;	Uncharacterized protein C6orf118;	-3.09179	0.0001844
MinimusContig_603|m.1245	Protein dopey-1;	Protein dopey-1;	-3.0905	0.00724642
transcript-124_10022_75PE|m.24031	Kinetochore protein NDC80 homolog;	Kinetochore protein NDC80 homolog;	-3.09023	0.000248924
R2_Contig60|m.84568	Vacuolar protein sorting-associated protein 13 {ECO:0000303|PubMed:28107480};	Vacuolar protein sorting-associated protein 13 {ECO:0000303|PubMed:28107480};	-3.08968	0.0131859
MinimusContig_370|m.791	Splicing factor 3B subunit 2;	Splicing factor 3B subunit 2;	-3.08716	0.000166547
R1_Contig6005	.	.	-3.08537	0.000176658
R1_Contig4794	.	.	-3.07933	0.0135279
transcript-124_92182_75PE	.	.	-3.07728	0.0266964
Contig1207|m.11794	Gametogenetin-binding protein 2;	Gametogenetin-binding protein 2;	-3.07434	0.00697778
transcript-124_72699_75PE	Cytochrome c oxidase copper chaperone;	.	-3.07233	0.0737949
transcript-124_10624_75PE	.	.	-3.07169	6.5392e-05
transcript-124_57211_75PE	.	.	-3.0714	0.0129155
transcript-124_47215_75PE	.	.	-3.07012	0.00684208
MinimusContig_2040|m.4073	Ankyrin repeat domain-containing protein 46;	Ankyrin repeat domain-containing protein 46;	-3.0701	0.00866406
MinimusContig_3137	.	.	-3.0632	0.00171008
transcript-124_9604_75PE|m.23635	Cilia- and flagella-associated protein 54 {ECO:0000305};	Cilia- and flagella-associated protein 54 {ECO:0000305};	-3.06225	2.40474e-06
MinimusContig_4941|m.9137	.	.	-3.06122	0.0331742
MinimusContig_2975	.	.	-3.06088	0.00112693
transcript-124_51845_75PE|m.58176	.	.	-3.06001	0.0177513
transcript-124_77166_75PE	.	.	-3.05032	0.0915193
transcript-124_44443_75PE|m.52702	Epsin-2;	Epsin-2;	-3.04801	0.0417951
transcript-124_18484_75PE	.	.	-3.04458	0.00866406
transcript-124_64056_75PE|m.66811	.	.	-3.04299	0.0075438
MinimusContig_1496|m.2526	Putative ATP-dependent RNA helicase Pl10;	Putative ATP-dependent RNA helicase an3;	-3.04044	0.00196727
Contig471|m.11015	Enkurin domain-containing protein 1;	Enkurin domain-containing protein 1;	-3.03992	0.0300787
R1_Contig3035	.	.	-3.03897	0.00517344
transcript-124_29852_75PE|m.41464	Serine/threonine-protein kinase NIM1;	Serine/threonine-protein kinase NIM1;	-3.03774	7.7479e-06
R1_Contig4285	.	.	-3.0366	0.00157464
transcript-124_11732_75PE	.	.	-3.03428	0.000575519
transcript-124_32203_75PE	.	.	-3.03409	0.0141202
Myt_cherry_idba_rep_c337|m.89832	ATP synthase subunit g, mitochondrial;	ATP synthase subunit g, mitochondrial;	-3.02733	0.00709383
transcript-124_4762_75PE|m.19157	Nucleolar complex protein 3 homolog;	Nucleolar complex protein 3 homolog;	-3.02484	0.00226972
MinimusContig_1181	.	.	-3.02403	0.013546
transcript-124_47886_75PE	.	.	-3.02256	0.00245444
transcript-124_25210_75PE|m.37660	Transcription factor TFIIIB component B'' homolog;	Transcription factor TFIIIB component B'' homolog;	-3.01938	0.0896115
transcript-124_58848_75PE	.	.	-3.01738	0.0180054
transcript-124_14228_75PE	.	.	-3.01428	2.40474e-06
R1_Contig7115	.	.	-3.01407	0.00237253
Contig2446	.	.	-3.0111	0.00574441
R1_Contig3310|m.86922	Protein CREBRF homolog;	Protein CREBRF homolog;	-3.01039	0.0451802
transcript-124_31914_75PE	.	.	-3.00719	0.000281677
R1_Contig4233	.	.	-3.00642	0.00212329
MinimusContig_1305	.	.	-3.0036	0.0250018
MinimusContig_1888|m.3767	Active breakpoint cluster region-related protein;	Active breakpoint cluster region-related protein;	-2.99755	0.00365634
MinimusContig_198	.	.	-2.99509	0.00109359
transcript-124_47844_75PE|m.55243	Mediator of RNA polymerase II transcription subunit 12;	Mediator of RNA polymerase II transcription subunit 12;	-2.99294	0.0214512
Contig759|m.11332	G patch domain-containing protein 11;	G patch domain-containing protein 11;	-2.98136	0.0163565
transcript-124_16394_75PE	.	.	-2.97984	0.000473033
transcript-124_22120_75PE|m.34899	Microtubule-actin cross-linking factor 1, isoforms 1/2/3/5;	Microtubule-actin cross-linking factor 1, isoforms 1/2/3/5;	-2.97709	0.0036208
transcript-124_2964_75PE|m.17229	Tumor necrosis factor alpha-induced protein 3;	Tumor necrosis factor alpha-induced protein 3;	-2.97379	0.00165643
transcript-124_60923_75PE	.	.	-2.96754	0.0463083
R1_Contig5857	.	.	-2.96544	0.0156674
transcript-124_11312_75PE|m.25360	Sphingomyelin phosphodiesterase;	Sphingomyelin phosphodiesterase;	-2.9653	0.00178097
MinimusContig_4274	.	.	-2.96286	0.0019623
MinimusContig_3861	.	.	-2.96228	0.000315363
transcript-124_74478_75PE	.	.	-2.96122	0.0664504
transcript-124_48236_75PE|m.55538	.	.	-2.96113	0.0670871
MinimusContig_1581|m.2913	.	.	-2.96096	0.000443644
MinimusContig_3707	.	.	-2.95814	0.000104035
MinimusContig_807|m.1486	Synapse-associated protein 1;	Synapse-associated protein 1;	-2.95732	0.00291774
transcript-124_88620_75PE	.	.	-2.95669	0.0329991
transcript-124_50491_75PE	.	.	-2.95522	0.00742139
R1_Contig4703	.	.	-2.95464	0.0146768
Contig2489|m.12862	Cathepsin L;	Cathepsin L;	-2.94937	0.029156
MinimusContig_503	.	.	-2.94863	0.000564024
R1_Contig3557	.	.	-2.94765	0.000754339
MinimusContig_877|m.1563	Cilia- and flagella-associated protein 46 {ECO:0000305};	Cilia- and flagella-associated protein 46 {ECO:0000305};	-2.94382	0.0001844
transcript-124_30415_75PE|m.41920	Transcription initiation factor TFIID subunit 11;	Transcription initiation factor TFIID subunit 11;	-2.94147	0.0572189
transcript-124_22462_75PE	.	.	-2.94097	0.0411906
transcript-124_10893_75PE|m.24928	Lactase-phlorizin hydrolase;	Lactase-phlorizin hydrolase;	-2.93761	0.00710146
transcript-124_87865_75PE|m.81432	.	.	-2.93662	0.0020422
R1_Contig3395	.	.	-2.93563	0.000215847
R1_Contig6573|m.88504	RNA-binding protein 28;	RNA-binding protein 28;	-2.9336	0.0306502
MinimusContig_1528|m.2664	Leucine-rich repeat-containing protein 9;	Leucine-rich repeat-containing protein 9;	-2.93153	0.00419848
MinimusContig_4025	.	.	-2.93094	0.00104903
R4_Contig7	.	.	-2.93025	0.0184664
Myt_cherry_idba_rep_c8822	.	.	-2.92327	0.00460197
R1_Contig3836|m.87187	Presenilin-1;	Presenilin-2;	-2.92319	0.0133521
transcript-124_16969_75PE	.	.	-2.92054	0.00305751
transcript-124_6268_75PE|m.20544	Zinc finger protein Noc;	Zinc finger protein 503;	-2.9193	1.40311e-05
transcript-124_11377_75PE	.	.	-2.91454	0.0121709
transcript-124_17382_75PE|m.30912	Activin receptor type-1;	Activin receptor type-1;	-2.91371	0.00837507
transcript-124_43368_75PE	.	.	-2.91096	0.00586517
transcript-124_11796_75PE|m.25783	Telomerase protein component 1;	Telomerase protein component 1;	-2.89916	0.0110032
transcript-124_24627_75PE	.	.	-2.89914	0.0166255
transcript-124_83536_75PE	.	.	-2.89758	0.0497332
transcript-124_15302_75PE	.	.	-2.89705	0.030078
transcript-124_2252_LongLar8	.	.	-2.8969	0.0949832
transcript-124_8054_75PE|m.22203	Cilia- and flagella-associated protein 46 {ECO:0000305};	Cilia- and flagella-associated protein 46 {ECO:0000305};	-2.89641	0.00369096
MinimusContig_733|m.1406	Coiled-coil domain-containing protein 171;	Coiled-coil domain-containing protein 171;	-2.89464	0.00519686
Myt_cherry_idba_rep_c2376	.	.	-2.8901	0.00676242
MinimusContig_5447|m.9662	Phosducin-like protein 3;	Phosducin-like protein 3;	-2.88904	0.0626376
Myt_cherry_idba_rep_c3492|m.90393	Tektin-2;	Tektin-2;	-2.88722	0.00107808
transcript-124_62261_75PE	.	.	-2.88548	0.0327582
Contig2361|m.12751	Immunoglobulin superfamily member 10;	Immunoglobulin superfamily member 10;	-2.88497	0.0206283
transcript-124_38944_75PE	.	.	-2.88408	0.022018
MinimusContig_872|m.1553	Homeobox protein extradenticle;	Homeobox protein extradenticle;	-2.88233	0.0301855
transcript-124_9981_75PE|m.23984	.	.	-2.88218	0.00773834
transcript-124_18532_75PE|m.31991	.	Stabilizer of axonemal microtubules 2;	-2.88083	0.0185682
transcript-124_23966_75PE|m.36553	.	Pre-B-cell leukemia transcription factor 4;	-2.88016	0.0311447
Myt_cherry_idba_rep_c1992	.	.	-2.87735	0.033265
Contig3353|m.13626	Serine/threonine-protein kinase LATS1;	Serine/threonine-protein kinase LATS1;	-2.87589	0.00139012
R1_Contig8500|m.89700	Metallothionein 10-III;	.	-2.87541	0.0150203
R1_Contig5198	.	.	-2.87456	0.00299751
transcript-124_54894_75PE|m.60357	RNA-binding protein cabeza;	.	-2.87422	0.0138767
Myt_cherry_idba_rep_c6897	.	.	-2.87225	0.0171705
Contig3079	.	.	-2.87199	0.00780617
MinimusContig_5139	.	.	-2.87063	0.00222802
R3_Contig4	.	.	-2.86853	0.0155725
transcript-124_47578_75PE	.	.	-2.86675	0.0663076
MinimusContig_160|m.358	Guanine nucleotide-binding protein G(s) subunit alpha;	Guanine nucleotide-binding protein G(s) subunit alpha;	-2.8636	0.00783366
transcript-124_28062_75PE|m.39990	.	.	-2.86334	0.0258422
MinimusContig_2607|m.5289	Ankyrin repeat domain-containing protein 63 {ECO:0000312|HGNC:HGNC:40027};	Ankyrin repeat domain-containing protein 63 {ECO:0000312|HGNC:HGNC:40027};	-2.86329	0.00207351
transcript-124_16414_75PE|m.30062	CCR4-NOT transcription complex subunit 3;	CCR4-NOT transcription complex subunit 3;	-2.8631	0.00292772
Contig303|m.10776	RNA cytidine acetyltransferase {ECO:0000255|HAMAP-Rule:MF_03211, ECO:0000305};	RNA cytidine acetyltransferase {ECO:0000255|HAMAP-Rule:MF_03211, ECO:0000305};	-2.86214	0.00280592
transcript-124_30568_75PE	.	.	-2.85887	0.0182774
R2_Contig318	.	.	-2.85794	0.000107136
MinimusContig_1523|m.2642	Forkhead box protein N4;	Forkhead box protein N4;	-2.85549	0.00342145
transcript-55_2164|m.93394	.	.	-2.85504	7.37713e-05
transcript-124_89622_75PE	.	.	-2.85306	0.00010137
R1_Contig1080|m.85526	Tetratricopeptide repeat protein 30A;	Tetratricopeptide repeat protein 30A;	-2.84951	0.0143297
MinimusContig_3241	.	.	-2.84823	0.000417777
transcript-124_2759_75PE|m.17073	Protein SON;	Protein SON;	-2.84715	0.00489816
transcript-124_3379_75PE|m.17681	Ribosome biogenesis protein WDR12 homolog {ECO:0000255|HAMAP-Rule:MF_03029};	Ribosome biogenesis protein WDR12 homolog {ECO:0000255|HAMAP-Rule:MF_03029};	-2.84638	0.0467827
transcript-124_7967_75PE	.	.	-2.8458	0.000119698
Myt_cherry_idba_rep_c5376	.	.	-2.84503	0.00399335
MinimusContig_3047|m.6219	.	.	-2.844	0.000954796
transcript-124_2241_75PE|m.16498	.	.	-2.8433	0.00103725
transcript-124_18393_75PE	.	.	-2.84299	0.00288752
MinimusContig_4415|m.8462	Pinin;	Pinin;	-2.83985	0.0255756
MinimusContig_3386	.	.	-2.83923	0.000529486
transcript-124_1305_75PE|m.15594	Dymeclin;	Dymeclin;	-2.8382	0.035791
transcript-124_757_LongLar8	.	.	-2.83512	0.0171664
MinimusContig_2699|m.5492	Transducin-like enhancer protein 4;	Transducin-like enhancer protein 4;	-2.83497	0.0067689
transcript-124_44225_75PE	.	.	-2.83453	0.00304175
R1_Contig3253	.	.	-2.83387	0.000287489
transcript-124_50317_75PE	.	.	-2.83303	0.0545435
transcript-124_5054_75PE|m.19418	Tyrosine-protein kinase SYK;	Tyrosine-protein kinase SYK;	-2.83153	0.000843199
MinimusContig_489|m.1033	Cilia- and flagella-associated protein 157 {ECO:0000305};	Cilia- and flagella-associated protein 157 {ECO:0000305};	-2.83036	0.00110512
R1_Contig1059	.	.	-2.83032	0.00118344
MinimusContig_4618	.	.	-2.82992	0.0489975
transcript-124_25154_75PE|m.37612	High affinity cGMP-specific 3',5'-cyclic phosphodiesterase 9A {ECO:0000305};	High affinity cGMP-specific 3',5'-cyclic phosphodiesterase 9A {ECO:0000305};	-2.82638	0.00866406
Contig481|m.11031	Neurofibromin;	Neurofibromin;	-2.81566	7.62718e-05
MinimusContig_2304|m.4651	Vacuolar protein sorting-associated protein 13C;	Vacuolar protein sorting-associated protein 13C;	-2.81554	0.00388065
Myt_cherry_idba_rep_c1651	.	.	-2.81543	0.00690865
transcript-124_4143_75PE|m.18468	.	Nuclear mitotic apparatus protein 1 {ECO:0000312|HGNC:HGNC:8059};	-2.81513	0.00685398
R1_Contig4296	.	.	-2.8142	0.00749381
transcript-124_21573_75PE|m.34453	Sestrin-3 {ECO:0000305};	Sestrin-3 {ECO:0000305};	-2.81143	0.0482532
transcript-124_62163_75PE	.	.	-2.81016	0.0762037
transcript-124_29616_75PE	.	.	-2.80995	0.0337853
MinimusContig_4992	.	.	-2.80977	0.000729514
MinimusContig_277|m.602	Radial spoke head protein 3 homolog;	Radial spoke head protein 3 homolog;	-2.80921	0.00491486
R1_Contig90	.	.	-2.8089	5.30504e-05
transcript-124_7460_75PE|m.21653	Probable ATP-dependent RNA helicase DDX5;	Probable ATP-dependent RNA helicase DDX5;	-2.80769	0.026101
R2_Contig197	.	.	-2.80753	0.0123221
transcript-124_12686_75PE	.	.	-2.80744	0.010111
R1_Contig1487	.	.	-2.80651	0.0391546
R1_Contig7842	.	.	-2.80645	0.0271101
MinimusContig_4100|m.8007	.	.	-2.80553	0.0450424
transcript-124_22628_75PE	.	.	-2.80437	0.0068171
MinimusContig_5208	.	.	-2.80342	0.0363212
R1_Contig8024	.	.	-2.80174	0.0104087
transcript-124_5890_75PE|m.20214	Ribonucleases P/MRP protein subunit POP1;	Ribonucleases P/MRP protein subunit POP1;	-2.80062	0.000831464
transcript-124_6721_75PE	.	.	-2.80004	0.000480585
R1_Contig5460|m.87850	Protein furry;	Protein furry;	-2.79977	0.0337601
Contig915|m.11494	MAM and LDL-receptor class A domain-containing protein 2;	MAM and LDL-receptor class A domain-containing protein 2;	-2.7964	2.69792e-05
transcript-124_4395_75PE|m.18775	Zwei Ig domain protein zig-8 {ECO:0000303|PubMed:11809975};	Zwei Ig domain protein zig-8 {ECO:0000303|PubMed:11809975};	-2.79464	0.0483619
transcript-124_37405_75PE	.	.	-2.79254	0.00278415
R1_Contig1761|m.86050	Cytochrome P450 26A1;	Cytochrome P450 26A1;	-2.79216	0.00419848
R1_Contig8463|m.89687	Tubulin beta chain;	Tubulin beta chain;	-2.79062	0.0460113
Contig2529	Glutathione peroxidase;	.	-2.79036	0.0818573
MinimusContig_823	.	.	-2.79021	0.00322261
transcript-124_35774_75PE	.	.	-2.78925	0.00370203
R1_Contig5527	.	.	-2.78837	0.000908432
transcript-124_32654_75PE	.	.	-2.78782	0.00354268
transcript-124_601_75PE|m.14844	Protein RRP5 homolog;	Protein RRP5 homolog;	-2.78355	0.00122243
transcript-124_24615_75PE	.	.	-2.78336	0.00128026
transcript-124_27538_75PE	.	.	-2.78282	0.00419848
R1_Contig3694	.	.	-2.78255	6.9542e-05
Contig931|m.11508	Homeobox protein ceh-9;	Homeobox protein ceh-9;	-2.78082	0.0899982
transcript-124_26709_75PE|m.38870	.	.	-2.78019	0.0509215
MinimusContig_2749	.	.	-2.77942	6.08098e-06
MinimusContig_809|m.1489	Unconventional myosin-XV;	Unconventional myosin-XV;	-2.77718	0.00957536
MinimusContig_1382|m.2161	.	.	-2.77685	9.89619e-05
transcript-124_83693_75PE	COP9 signalosome complex subunit 9 {ECO:0000305};	.	-2.77599	0.0746445
Contig818|m.11392	Pre-mRNA 3'-end-processing factor FIP1;	Pre-mRNA 3'-end-processing factor FIP1;	-2.77468	0.0404345
Myt_cherry_idba_rep_c2700	.	.	-2.77363	0.0166927
transcript-124_33261_75PE	.	.	-2.77356	0.0521222
Myt_cherry_idba_rep_c10915|m.92707	N6-adenosine-methyltransferase subunit METTL14;	N6-adenosine-methyltransferase subunit METTL14;	-2.7711	0.00214381
transcript-124_33474_75PE|m.44359	.	.	-2.76758	0.00512644
transcript-124_19871_75PE	.	.	-2.76726	0.00229415
transcript-124_25263_75PE	.	.	-2.76407	0.00359166
R1_Contig3400	.	.	-2.76256	0.000426594
R1_Contig3004	.	.	-2.76067	0.0126251
R2_Contig434	.	.	-2.7592	0.0193766
Myt_cherry_idba_rep_c1013|m.89955	Sodium/hydrogen exchanger 9B2;	Sodium/hydrogen exchanger 9B2;	-2.7581	0.0132079
transcript-124_36249_75PE	.	.	-2.75612	0.050966
Contig2183|m.12605	Heterogeneous nuclear ribonucleoprotein U-like protein 1;	.	-2.75148	0.0481473
transcript-124_34194_75PE|m.44894	.	.	-2.74983	0.00560923
transcript-124_40288_75PE	.	.	-2.749	0.00401645
R1_Contig4636	.	.	-2.74888	0.00764325
MinimusContig_3574|m.7137	Dynein assembly factor 4, axonemal {ECO:0000250|UniProtKB:Q8WXU2};	Dynein assembly factor 4, axonemal {ECO:0000250|UniProtKB:Q8WXU2};	-2.74799	0.0313979
transcript-124_43422_75PE|m.51950	Ribosome biogenesis protein NSA2 homolog;	Ribosome biogenesis protein NSA2 homolog;	-2.74681	0.0180974
R1_Contig3843	.	.	-2.74439	0.0345981
Contig2780	.	.	-2.74052	0.0110237
MinimusContig_2126|m.4246	Putative tyrosinase-like protein tyr-1;	Putative tyrosinase-like protein tyr-1;	-2.73502	0.047483
transcript-124_2638_75PE|m.16946	von Willebrand factor A domain-containing protein 3A;	von Willebrand factor A domain-containing protein 3A;	-2.73226	0.0266093
transcript-124_12471_75PE|m.26444	Target of EGR1 protein 1;	Target of EGR1 protein 1;	-2.73146	0.0431834
transcript-124_18810_75PE|m.32217	Titin;	Titin;	-2.7302	0.0244697
transcript-124_61179_75PE	.	.	-2.7249	0.00352335
transcript-124_12687_75PE	.	.	-2.72374	0.00524916
transcript-124_51687_75PE|m.58103	.	.	-2.72206	0.0441324
transcript-124_1952_75PE|m.16239	Transforming acidic coiled-coil-containing protein 1;	Transforming acidic coiled-coil-containing protein 1;	-2.72106	0.00758854
R1_Contig5061	Selenoprotein K {ECO:0000250|UniProtKB:Q9Y6D0};	.	-2.71805	0.0447899
R1_Contig6013	.	.	-2.71565	0.00451483
MinimusContig_94|m.130	78 kDa glucose-regulated protein;	78 kDa glucose-regulated protein;	-2.71552	0.0162836
R1_Contig4037|m.87296	Glutamine synthetase;	Glutamine synthetase;	-2.71451	0.0188181
R1_Contig6984	.	.	-2.71421	0.0063079
transcript-124_11605_75PE	.	.	-2.71367	0.000666205
Myt_cherry_idba_c7833|m.91825	.	.	-2.71347	0.0939277
transcript-124_21943_75PE	.	.	-2.71228	0.00353751
MinimusContig_796|m.1475	ERO1-like protein alpha;	ERO1-like protein alpha;	-2.70777	0.0331811
MinimusContig_1316	.	.	-2.70755	0.0104508
MinimusContig_4675	.	.	-2.70664	0.00735373
transcript-124_18033_75PE	.	.	-2.70383	0.00825004
Contig2828|m.13196	Monocarboxylate transporter 14;	Monocarboxylate transporter 14;	-2.70296	0.006768
MinimusContig_3035	RNA-binding protein 10;	.	-2.70123	0.0103564
MinimusContig_1415|m.2280	Transposon TX1 uncharacterized 149 kDa protein;	.	-2.7009	0.00950802
Contig1249|m.11848	E3 ubiquitin-protein ligase UBR5;	E3 ubiquitin-protein ligase UBR5;	-2.70083	0.0119283
R1_Contig1346|m.85726	26S proteasome non-ATPase regulatory subunit 7;	26S proteasome non-ATPase regulatory subunit 7;	-2.70053	0.0313979
transcript-124_36012_75PE	.	.	-2.69997	0.00717141
R1_Contig4225	.	.	-2.69949	0.00989
transcript-124_6548_75PE|m.20804	Bifunctional arginine demethylase and lysyl-hydroxylase JMJD6-A;	Bifunctional arginine demethylase and lysyl-hydroxylase JMJD6-A;	-2.69891	0.0173789
transcript-124_3235_75PE	.	.	-2.6975	0.000580805
transcript-124_43358_75PE	.	.	-2.69656	0.029156
R1_Contig5668|m.87944	Tubulin beta chain;	Tubulin beta-4B chain;	-2.69617	0.0205534
Myt_cherry_idba_c3152	.	.	-2.69287	0.0969975
MinimusContig_507	.	.	-2.69041	0.0136057
Contig3513|m.13745	Hexokinase type 2;	Hexokinase type 2;	-2.68977	0.0395472
MinimusContig_3601	.	.	-2.68859	0.00759022
MinimusContig_404|m.893	von Willebrand factor D and EGF domain-containing protein;	von Willebrand factor D and EGF domain-containing protein;	-2.68848	0.000563539
transcript-124_31483_75PE	.	.	-2.68707	0.0267088
transcript-124_25432_75PE|m.37822	Tetratricopeptide repeat protein 25;	Tetratricopeptide repeat protein 25;	-2.6841	0.0515785
transcript-124_38924_75PE	.	.	-2.68393	0.0421895
transcript-65_7340	.	.	-2.68331	0.0140081
transcript-124_38305_75PE	.	.	-2.68134	0.0247615
MinimusContig_200|m.447	Protein phosphatase 1 regulatory subunit 12A;	Protein phosphatase 1 regulatory subunit 12A;	-2.68086	0.00866406
transcript-75_5980	.	.	-2.67955	0.0210306
R1_Contig3322	.	.	-2.67684	0.00755164
R1_Contig5232	.	.	-2.67615	0.00709383
MinimusContig_505|m.1077	Leucine--tRNA ligase, cytoplasmic;	Leucine--tRNA ligase, cytoplasmic;	-2.67456	0.0372429
MinimusContig_1597|m.2953	.	Nesprin-1;	-2.67438	0.00285234
transcript-124_35898_75PE|m.46200	N-acetylneuraminate lyase;	N-acetylneuraminate lyase;	-2.67376	0.0761368
transcript-124_16604_75PE|m.30233	.	.	-2.67285	0.00153046
transcript-124_15943_75PE|m.29678	.	.	-2.67236	0.00606962
Contig788|m.11351	Casein kinase I isoform alpha;	Casein kinase I isoform alpha;	-2.67116	0.0153645
Contig1959	.	.	-2.6708	0.0395472
transcript-124_7510_75PE|m.21689	Dynamin-like 120 kDa protein, mitochondrial;	Dynamin-like 120 kDa protein, mitochondrial;	-2.66757	0.0400146
Contig496|m.11043	.	.	-2.66668	0.00302861
Contig2163	.	.	-2.6655	7.13387e-05
transcript-124_4914_75PE	.	.	-2.66054	0.0110621
R1_Contig4801	Prostaglandin reductase-3 {ECO:0000303|PubMed:23821743};	.	-2.6605	0.000708622
R3_Contig26	.	.	-2.65953	0.00104903
MinimusContig_1570|m.2827	Connector enhancer of kinase suppressor of ras 2;	Connector enhancer of kinase suppressor of ras 2;	-2.65782	0.000342234
Contig1572|m.12133	.	.	-2.65698	0.0241078
MinimusContig_1474|m.2460	RIMS-binding protein 2;	RIMS-binding protein 2;	-2.65679	0.000918261
transcript-124_51753_75PE	.	.	-2.65503	0.0238609
R1_Contig7406	.	.	-2.65404	0.0396516
transcript-124_12832_75PE|m.26846	ATP-dependent DNA helicase Q4;	ATP-dependent DNA helicase Q4;	-2.64955	0.046621
MinimusContig_2404|m.4854	Thioredoxin-related transmembrane protein 1;	Thioredoxin-related transmembrane protein 1;	-2.64698	0.0773221
R2_Contig460	.	.	-2.64659	0.000184975
transcript-124_2695_75PE	Golgi SNAP receptor complex member 1;	.	-2.64565	0.00187149
transcript-124_22111_75PE|m.34895	Ribosome production factor 1;	Ribosome production factor 1;	-2.64521	0.0478816
transcript-124_51235_75PE	.	.	-2.64093	0.0644549
transcript-124_48402_75PE	.	.	-2.64013	0.0524586
R1_Contig3273	.	.	-2.63837	0.000395399
Contig2957|m.13300	Selenocysteine insertion sequence-binding protein 2-like;	Selenocysteine insertion sequence-binding protein 2-like;	-2.63772	0.000174361
R1_Contig6377	.	.	-2.63652	0.0095577
transcript-124_11319_LongLar8	.	.	-2.63395	0.0325696
transcript-124_31999_75PE	.	.	-2.63285	0.0313979
MinimusContig_118|m.241	Transcription factor 12;	Transcription factor 4;	-2.63057	0.0018316
R1_Contig6082	.	.	-2.62711	0.0117225
Contig3325|m.13599	Ribosomal RNA processing protein 1 homolog B;	Ribosomal RNA processing protein 1 homolog B;	-2.62676	0.0535885
transcript-124_32507_75PE	.	.	-2.62618	0.00452261
transcript-124_10756_75PE|m.24771	Glutathione S-transferase 1;	Glutathione S-transferase 1;	-2.625	0.0892001
transcript-124_87392_75PE|m.81150	.	.	-2.61896	0.0781043
R1_Contig4791	.	.	-2.61773	0.0262899
transcript-124_15080_75PE	.	.	-2.61589	0.0271493
transcript-124_44931_75PE	.	.	-2.61447	0.00451483
transcript-124_13182_75PE|m.27163	Centrosomal protein of 78 kDa;	Centrosomal protein of 78 kDa;	-2.6124	0.00270822
R1_Contig5392|m.87811	.	.	-2.61221	0.010164
transcript-124_9222_75PE	.	.	-2.61135	0.000701552
transcript-124_60180_75PE	NEDD8;	.	-2.60997	0.0797024
transcript-124_54895_75PE|m.60358	.	.	-2.60923	0.0319424
Myt_cherry_idba_rep_c2179|m.90175	Thioredoxin reductase 1, cytoplasmic;	Thioredoxin reductase 1, cytoplasmic;	-2.60914	0.00804531
transcript-124_54894_75PE|m.60354	RNA-binding protein cabeza;	.	-2.6091	0.039463
transcript-124_54895_75PE|m.60360	.	.	-2.6064	0.0492249
MinimusContig_2563|m.5211	Aspartyl/asparaginyl beta-hydroxylase;	Aspartyl/asparaginyl beta-hydroxylase;	-2.60514	0.00138008
Contig819	.	.	-2.60362	0.0037672
R1_Contig3826	.	.	-2.603	0.00301343
transcript-124_14125_75PE	.	.	-2.6003	0.00479895
R1_Contig3384|m.86959	KRR1 small subunit processome component homolog;	KRR1 small subunit processome component homolog;	-2.59662	0.00712922
R1_Contig942	.	.	-2.59523	0.00171741
Contig906|m.11484	NADP-dependent malic enzyme;	NADP-dependent malic enzyme;	-2.59411	0.0424178
transcript-40_2814	.	.	-2.59351	0.0281153
R1_Contig6184	.	.	-2.59331	0.00252647
transcript-124_23317_75PE|m.35939	Ribonucleoside-diphosphate reductase small chain;	Ribonucleoside-diphosphate reductase small chain;	-2.59282	0.0296204
MinimusContig_2005	.	.	-2.59261	3.46622e-05
transcript-124_38745_75PE	.	.	-2.59245	0.049375
transcript-124_10712_LongLar8	.	.	-2.59165	0.0307476
transcript-124_19088_75PE|m.32488	Coiled-coil domain-containing protein 174;	Coiled-coil domain-containing protein 174;	-2.58996	0.0860239
transcript-124_23312_75PE|m.35934	Deoxynucleotidyltransferase terminal-interacting protein 2;	Deoxynucleotidyltransferase terminal-interacting protein 2;	-2.58962	0.014764
Contig3363|m.13634	Interleukin-6 receptor subunit beta;	Interleukin-6 receptor subunit beta;	-2.58945	0.000458085
transcript-124_20508_75PE	Lysozyme;	.	-2.58923	0.0071168
MinimusContig_121|m.250	Fibrocystin-L;	Fibrocystin-L;	-2.5889	0.000352911
transcript-124_35655_75PE|m.46041	Serine/threonine-protein phosphatase 6 regulatory ankyrin repeat subunit C;	Serine/threonine-protein phosphatase 6 regulatory ankyrin repeat subunit C;	-2.5871	0.00685361
MinimusContig_1610	.	.	-2.58523	3.96047e-05
MinimusContig_182	.	.	-2.58439	0.00280592
Contig3034	Zwei Ig domain protein zig-4 {ECO:0000303|PubMed:11809975};	.	-2.58374	0.0404366
R1_Contig6493|m.88426	Sperm-associated antigen 6;	Sperm-associated antigen 6;	-2.5834	0.00562038
transcript-124_30402_75PE	.	.	-2.58149	0.00592091
transcript-124_24750_75PE|m.37195	Golgi integral membrane protein 4;	Golgi integral membrane protein 4;	-2.58144	0.0337601
MinimusContig_1726	.	.	-2.57918	0.000259469
MinimusContig_158|m.353	Tetratricopeptide repeat protein 14 homolog;	Tetratricopeptide repeat protein 14 homolog;	-2.57855	0.0104513
transcript-124_1109_75PE|m.15387	Golgin subfamily A member 1;	Golgin subfamily A member 1;	-2.57774	0.000130316
Contig2231	.	.	-2.57756	0.0210983
Contig1775	.	.	-2.57671	0.0225519
transcript-124_8928_75PE|m.23051	Tolloid-like protein 1;	Bone morphogenetic protein 1 homolog;	-2.57638	0.0109826
transcript-124_68200_75PE	.	.	-2.5757	0.00252647
MinimusContig_5847	.	.	-2.57444	0.0197702
transcript-124_9064_LongLar8	.	.	-2.57354	0.0664134
Contig2106|m.12544	Uncharacterized protein C12orf56 homolog;	Uncharacterized protein C12orf56 homolog;	-2.57318	0.00872339
transcript-124_28032_75PE|m.39957	.	.	-2.57292	0.0667963
Contig81_capround1|m.10453	Transmembrane protein 115 {ECO:0000305};	Transmembrane protein 115 {ECO:0000305};	-2.57096	0.0277235
R1_Contig7110	.	.	-2.56855	0.000138465
Contig114_capround1	.	.	-2.56745	0.057768
MinimusContig_1098	.	.	-2.56529	0.0271101
R1_Contig2918	.	.	-2.56271	0.0427478
Myt_cherry_idba_rep_c7290|m.91630	Insulin gene enhancer protein ISL-1;	Insulin gene enhancer protein ISL-1;	-2.55846	0.0147244
transcript-124_17820_75PE|m.31352	DnaJ homolog subfamily C member 5B;	DnaJ homolog subfamily C member 5B;	-2.55623	0.0294911
transcript-124_46919_75PE	.	.	-2.55367	0.0199028
R1_Contig2718|m.86635	Actin-related protein 2/3 complex subunit 1A;	Actin-related protein 2/3 complex subunit 1A;	-2.5535	0.0323503
transcript-124_58638_75PE	.	.	-2.55243	0.0128373
Contig2798|m.13165	Serine/threonine-protein phosphatase 2A 56 kDa regulatory subunit epsilon isoform;	Serine/threonine-protein phosphatase 2A 56 kDa regulatory subunit alpha isoform;	-2.55188	0.0519126
R1_Contig5054	.	.	-2.55173	0.0482532
transcript-124_758_75PE|m.15039	Epidermal growth factor receptor substrate 15;	Epidermal growth factor receptor substrate 15;	-2.55151	0.000817082
Contig3367|m.13637	Major vault protein {ECO:0000312|EMBL:DAA05661.1};	Major vault protein {ECO:0000312|EMBL:DAA05661.1};	-2.54985	0.0208457
transcript-124_1906_75PE|m.16161	Transcription elongation factor B polypeptide 3;	Transcription elongation factor B polypeptide 3;	-2.54875	0.000337197
MinimusContig_3332|m.6696	Transmembrane protein 237;	Transmembrane protein 237;	-2.54795	0.0237304
transcript-124_14488_75PE	.	.	-2.54647	0.00235631
transcript-124_3721_75PE|m.18036	Glutamate receptor ionotropic, kainate 2;	Glutamate receptor ionotropic, kainate 2;	-2.54152	0.00546796
transcript-124_25978_75PE|m.38259	.	Neuroligin-2;	-2.54148	0.00592091
transcript-124_2775_75PE	.	.	-2.54049	0.000418356
MinimusContig_3997	.	.	-2.5388	0.00419888
R1_Contig2726	.	.	-2.53512	0.0429684
R1_Contig7843	.	.	-2.53501	0.014792
MinimusContig_935	.	.	-2.53274	0.000183126
Contig3047|m.13384	Dynein heavy chain 3, axonemal;	Dynein heavy chain 3, axonemal;	-2.53268	0.000218922
R1_Contig2882	.	.	-2.5303	0.0371652
MinimusContig_5624|m.9831	.	.	-2.52994	0.0381243
MinimusContig_2029|m.4048	Phospholipid scramblase 2;	Phospholipid scramblase 2;	-2.52957	0.0787606
R2_Contig121	.	.	-2.52787	0.00251799
transcript-124_46305_75PE|m.53983	Sperm flagellar protein 1;	Sperm flagellar protein 1;	-2.52692	0.0142306
MinimusContig_389	.	.	-2.52029	0.00315027
Contig1158	.	.	-2.51514	0.0629271
MinimusContig_1337|m.1893	Cilia- and flagella-associated protein 47 {ECO:0000305};	Cilia- and flagella-associated protein 47 {ECO:0000305};	-2.51286	0.000454705
transcript-124_50862_75PE	.	.	-2.51172	0.00165643
transcript-124_1489_75PE|m.15766	Protein CASC3;	Protein CASC3;	-2.51015	0.0118646
transcript-124_22671_75PE|m.35419	Putative polypeptide N-acetylgalactosaminyltransferase 9;	Putative polypeptide N-acetylgalactosaminyltransferase 9;	-2.51009	0.0917915
transcript-124_66144_75PE	.	.	-2.5083	0.0860239
transcript-124_1181_75PE|m.15488	Mediator of RNA polymerase II transcription subunit 1;	Mediator of RNA polymerase II transcription subunit 1;	-2.50674	0.0001021
MinimusContig_2870|m.5869	Lipoxygenase homology domain-containing protein 1;	Lipoxygenase homology domain-containing protein 1;	-2.50455	0.00278415
transcript-124_15593_75PE	.	.	-2.50324	0.00710146
MinimusContig_1817|m.3590	Uncharacterized protein C10orf67, mitochondrial {ECO:0000305};	Uncharacterized protein C10orf67, mitochondrial {ECO:0000305};	-2.50258	0.00109831
transcript-124_15787_75PE|m.29547	Sentrin-specific protease 1;	Sentrin-specific protease 1;	-2.50246	0.0812216
transcript-124_18852_75PE	.	.	-2.50015	0.00669055
Myt_cherry_idba_rep_c8592|m.92005	COP9 signalosome complex subunit 4;	COP9 signalosome complex subunit 4;	-2.49959	0.0106232
transcript-124_34367_75PE|m.45000	.	.	-2.49894	0.0150203
transcript-124_55622_75PE	.	.	-2.49869	2.65468e-06
MinimusContig_1501|m.2548	Laminin-like protein epi-1;	Laminin-like protein epi-1;	-2.49825	0.0223478
Contig3522|m.13755	Pre-mRNA cleavage complex 2 protein Pcf11;	Pre-mRNA cleavage complex 2 protein Pcf11;	-2.49824	0.00134417
transcript-124_2837_75PE|m.17123	ATP-dependent RNA helicase A;	ATP-dependent RNA helicase A;	-2.49675	0.0224539
transcript-124_8214_75PE|m.22376	Dynein heavy chain 3, axonemal;	Dynein heavy chain 3, axonemal;	-2.49615	0.0793426
transcript-124_26292_75PE	.	.	-2.49436	0.0129826
R1_Contig1296|m.85691	Histone H1, gonadal;	Protein B4;	-2.49344	0.03323
transcript-124_20140_75PE|m.33311	.	.	-2.49101	0.000569688
transcript-124_50455_75PE	.	.	-2.4908	0.0136821
transcript-124_2973_75PE|m.17231	Macrophage mannose receptor 1;	Macrophage mannose receptor 1;	-2.49017	0.00188381
transcript-124_16222_75PE|m.29902	.	.	-2.48983	0.000736369
Myt_cherry_idba_rep_c1210	.	.	-2.48865	0.0864427
MinimusContig_154|m.345	AP-3 complex subunit delta-1;	AP-3 complex subunit delta-1;	-2.4867	0.0282093
transcript-124_5031_75PE|m.19404	Mediator of RNA polymerase II transcription subunit 16;	Mediator of RNA polymerase II transcription subunit 16;	-2.48642	0.0166255
MinimusContig_990|m.1692	.	.	-2.48579	0.00354987
transcript-124_1122_75PE|m.15406	cGMP-dependent protein kinase 1;	cGMP-dependent protein kinase 1;	-2.48573	0.035629
transcript-124_59732_75PE	.	.	-2.48351	0.00575739
MinimusContig_5348	.	.	-2.48181	0.0266975
Contig1725	.	.	-2.48148	0.0155984
R1_Contig1232|m.85637	.	.	-2.48093	0.0190061
MinimusContig_842	.	.	-2.48077	0.00189585
MinimusContig_913	.	.	-2.48063	0.00954537
transcript-124_23934_75PE|m.36522	Abnormal spindle-like microcephaly-associated protein homolog;	Abnormal spindle-like microcephaly-associated protein homolog;	-2.47951	0.0413278
transcript-124_23934_75PE|m.36523	Abnormal spindle-like microcephaly-associated protein homolog;	.	-2.47951	0.0413278
transcript-55_2227	Putative cytochrome P450 2D7 {ECO:0000305};	.	-2.47909	0.00301343
Myt_cherry_idba_c11132	.	.	-2.47654	0.0032321
R1_Contig8393	.	.	-2.47479	0.00344118
Myt_cherry_idba_rep_c1419	.	.	-2.47466	0.0167747
transcript-124_12456_75PE	.	.	-2.47457	0.00448543
MinimusContig_4370	.	.	-2.47207	0.0443281
transcript-124_47757_75PE	.	.	-2.47206	0.0276694
Contig170|m.10587	KN motif and ankyrin repeat domain-containing protein 1;	KN motif and ankyrin repeat domain-containing protein 1;	-2.47189	0.00251356
R1_Contig7187|m.89014	Myeloid differentiation primary response protein MyD88;	Myeloid differentiation primary response protein MyD88;	-2.4711	0.0426584
transcript-124_14071_75PE	.	.	-2.46484	0.026262
transcript-124_25416_75PE	.	.	-2.46295	0.0148503
MinimusContig_21	.	.	-2.4623	0.00354987
MinimusContig_5118	.	.	-2.46202	0.016863
R1_Contig7773	.	.	-2.46072	0.0085301
R1_Contig5247	.	.	-2.45986	0.000764179
R1_Contig2259	Peptidyl-prolyl cis-trans isomerase NIMA-interacting 4;	.	-2.4596	0.0191922
transcript-124_1936_75PE|m.16223	E3 ubiquitin-protein ligase TRIM37 {ECO:0000305};	E3 ubiquitin-protein ligase TRIM37 {ECO:0000305};	-2.45807	0.0383942
transcript-124_33861_75PE|m.44646	.	.	-2.45803	0.0469164
R1_Contig3272	.	.	-2.45747	0.000196325
transcript-124_4049_75PE|m.18381	.	.	-2.45635	0.0297691
R2_Contig47|m.84556	Pescadillo homolog {ECO:0000255|HAMAP-Rule:MF_03028};	Pescadillo homolog {ECO:0000255|HAMAP-Rule:MF_03028};	-2.44833	0.0146796
R1_Contig3028|m.86780	Putative IQ motif and ankyrin repeat domain-containing protein LOC642574;	Putative IQ motif and ankyrin repeat domain-containing protein LOC642574;	-2.44589	0.0378006
transcript-124_9459_75PE|m.23530	Protocadherin-16;	Protocadherin-16;	-2.44303	0.000159874
transcript-124_5268_75PE|m.19630	Kinesin-like protein KIF16B;	Kinesin-like protein Klp98A {ECO:0000305};	-2.44253	0.0793382
transcript-124_20214_75PE|m.33374	Sodium/myo-inositol cotransporter;	Sodium/myo-inositol cotransporter;	-2.44054	0.0965421
R1_Contig7248	.	.	-2.43936	0.00697792
MinimusContig_1846|m.3667	Lymphoid-specific helicase;	Lymphoid-specific helicase;	-2.43799	0.00993169
transcript-124_4920_75PE|m.19295	HEAT repeat-containing protein 4;	HEAT repeat-containing protein 4;	-2.43585	0.0043341
transcript-124_8300_75PE	.	.	-2.43562	0.0102178
transcript-124_51573_75PE	.	.	-2.43064	0.0675253
transcript-124_25185_75PE	.	.	-2.42929	0.0214719
Myt_cherry_idba_rep_c9614|m.92300	.	.	-2.42845	0.0692888
transcript-124_46310_75PE|m.53990	Translocon-associated protein subunit alpha;	Translocon-associated protein subunit alpha;	-2.42744	0.0337853
R1_Contig4989	.	.	-2.42683	0.0413503
R1_Contig5250	.	.	-2.42598	0.00397083
transcript-124_59563_75PE	.	.	-2.42482	0.074858
Myt_cherry_idba_rep_c4432|m.90684	Heat shock 70 kDa protein 12A;	Heat shock 70 kDa protein 12A;	-2.42264	0.00855326
transcript-124_39480_75PE	Uncharacterized protein C11orf70 homolog;	.	-2.42256	0.0383345
MinimusContig_2761|m.5649	WD repeat-containing protein 3;	WD repeat-containing protein 3;	-2.42175	0.0423718
transcript-124_41129_75PE|m.50137	.	.	-2.42029	0.0670871
transcript-124_5762_75PE	.	.	-2.41814	0.00403041
transcript-124_13213_75PE	.	.	-2.41738	0.0179674
Contig309|m.10781	Protein regulator of cytokinesis 1 {ECO:0000312|MGI:MGI:1858961};	Protein regulator of cytokinesis 1 {ECO:0000312|MGI:MGI:1858961};	-2.41487	0.0299105
transcript-124_4419_75PE|m.18816	Retinoic acid receptor RXR {ECO:0000250|UniProtKB:Q8T5C6};	Retinoic acid receptor RXR {ECO:0000250|UniProtKB:Q8T5C6};	-2.41347	0.0348807
MinimusContig_5068	.	.	-2.41127	0.0455429
transcript-124_20966_75PE	.	.	-2.4096	0.0197702
transcript-124_35389_75PE|m.45839	Tetratricopeptide repeat protein 25;	Tetratricopeptide repeat protein 25;	-2.4062	0.0224539
MinimusContig_1288	.	.	-2.40576	0.00591284
transcript-124_8915_75PE	.	.	-2.40402	0.000489578
transcript-124_4750_75PE|m.19145	Coiled-coil domain-containing protein 13 {ECO:0000305};	Coiled-coil domain-containing protein 13 {ECO:0000305};	-2.40264	0.0519674
transcript-124_25055_75PE|m.37507	Protein phosphatase 1 regulatory subunit 7;	Protein phosphatase 1 regulatory subunit 7;	-2.40093	0.00090335
MinimusContig_3280	.	.	-2.40092	0.00203514
transcript-124_20168_75PE	.	.	-2.39936	0.0208416
MinimusContig_2363|m.4767	Inversin;	.	-2.39583	0.0695846
transcript-124_1963_75PE|m.16257	Signal peptide, CUB and EGF-like domain-containing protein 3;	Signal peptide, CUB and EGF-like domain-containing protein 3;	-2.39455	0.00909229
R1_Contig2177	.	.	-2.39295	0.0129576
transcript-124_26738_75PE	.	.	-2.392	0.0164765
MinimusContig_808|m.1488	Elongation factor 2;	Elongation factor 2;	-2.39193	0.00542807
Contig2658	.	.	-2.39064	0.00724642
R1_Contig3902	.	.	-2.38832	0.0213708
R1_Contig5359	Secretin receptor;	.	-2.38819	0.0593515
R1_Contig5124|m.87699	ATP synthase-coupling factor 6, mitochondrial;	ATP synthase-coupling factor 6, mitochondrial;	-2.38704	0.0783144
Myt_cherry_idba_c6103|m.91245	.	.	-2.38486	0.0304161
transcript-124_29313_75PE	.	.	-2.3848	0.00866406
transcript-124_9807_75PE	.	.	-2.38399	0.00346785
MinimusContig_528|m.1134	Bromo adjacent homology domain-containing 1 protein;	Bromo adjacent homology domain-containing 1 protein;	-2.38354	0.0667666
R2_Contig52	.	.	-2.38278	0.0257712
transcript-124_2710_75PE|m.17015	DNA replication factor Cdt1;	DNA replication factor Cdt1;	-2.37717	0.00685398
transcript-60_7013	.	.	-2.3771	0.0181283
transcript-124_7922_75PE|m.22092	Ras association domain-containing protein 9;	Ras association domain-containing protein 9;	-2.37701	0.0116217
transcript-124_10032_75PE	.	.	-2.37622	0.00627819
R1_Contig4610	Protein transport protein Sec61 subunit gamma;	.	-2.37436	0.0691479
transcript-124_498_75PE|m.14697	Serine/threonine-protein kinase 10;	Serine/threonine-protein kinase 10;	-2.37157	0.0314591
MinimusContig_2072|m.4130	Unconventional myosin-XVIIIa;	Unconventional myosin-XVIIIa;	-2.36886	0.00310659
transcript-124_6399_75PE	.	.	-2.36885	0.00984052
Contig3406|m.13663	IQ domain-containing protein G;	IQ domain-containing protein G;	-2.36834	0.0509186
R1_Contig7493|m.89230	DNA-directed RNA polymerases I and III subunit RPAC1;	DNA-directed RNA polymerases I and III subunit RPAC1;	-2.365	0.070186
MinimusContig_239	.	.	-2.36349	0.000140494
Contig314|m.10784	CD109 antigen;	CD109 antigen;	-2.36157	0.00622992
MinimusContig_1644|m.3061	Protein transport protein Sec24B;	Protein transport protein Sec24B;	-2.35868	0.000435201
MinimusContig_4777|m.8932	CD2 antigen cytoplasmic tail-binding protein 2;	CD2 antigen cytoplasmic tail-binding protein 2;	-2.35848	0.0818573
transcript-124_10390_75PE	.	.	-2.35599	0.0135876
transcript-124_260_75PE|m.14455	Serine/threonine-protein kinase tousled-like 2 {ECO:0000250|UniProtKB:Q86UE8};	Serine/threonine-protein kinase tousled-like 2 {ECO:0000250|UniProtKB:Q86UE8};	-2.35504	0.0159532
Contig2730|m.13076	.	.	-2.35465	0.0312445
MinimusContig_1200	Zinc finger CCHC domain-containing protein 24 {ECO:0000250|UniProtKB:Q8N2G6};	.	-2.35403	0.0915193
MinimusContig_119|m.243	Dynein heavy chain 17, axonemal;	Dynein heavy chain 17, axonemal;	-2.35381	0.000908432
transcript-124_25967_75PE|m.38250	Serine/threonine-protein kinase Nek8;	Serine/threonine-protein kinase Nek8;	-2.35368	0.0607593
transcript-124_27395_75PE|m.39441	Zinc finger C2HC domain-containing protein 1C;	Zinc finger C2HC domain-containing protein 1C;	-2.35236	0.056258
transcript-124_1832_75PE|m.16067	Neuroglian;	Neuroglian;	-2.35207	0.0213823
Contig2984|m.13327	Heterochromatin protein 1-binding protein 3;	Heterochromatin protein 1-binding protein 3;	-2.34908	0.02703
transcript-124_25031_75PE|m.37479	Uncharacterized protein KIAA1257;	Uncharacterized protein KIAA1257;	-2.34857	0.0744762
MinimusContig_1659|m.3108	Polypeptide N-acetylgalactosaminyltransferase 13;	Polypeptide N-acetylgalactosaminyltransferase 13;	-2.34739	0.0663076
Myt_cherry_idba_c5909	.	.	-2.34619	0.000780983
Contig2674|m.13031	PAB-dependent poly(A)-specific ribonuclease subunit PAN2 {ECO:0000255|HAMAP-Rule:MF_03182};	PAB-dependent poly(A)-specific ribonuclease subunit PAN2 {ECO:0000255|HAMAP-Rule:MF_03182};	-2.34594	0.09452
MinimusContig_2603	.	.	-2.34454	0.000171202
transcript-124_24848_75PE|m.37273	.	Glutamate-rich protein 6;	-2.34326	0.0708275
MinimusContig_5489|m.9699	.	.	-2.34235	0.0635363
MinimusContig_3183|m.6430	Thioredoxin domain-containing protein 5;	Thioredoxin domain-containing protein 5;	-2.34229	0.087196
MinimusContig_4736	.	.	-2.34142	0.087196
transcript-124_5880_75PE|m.20203	Unconventional myosin-Va;	Unconventional myosin-Va;	-2.34021	0.0130972
transcript-124_3005_75PE|m.17286	.	.	-2.34017	8.80404e-05
transcript-124_10303_75PE|m.24294	PHD finger protein 14;	PHD finger protein 14;	-2.3386	0.0404345
transcript-124_47420_75PE|m.54893	Fat-like cadherin-related tumor suppressor homolog;	Fat-like cadherin-related tumor suppressor homolog;	-2.33813	0.0026794
transcript-124_18316_75PE	.	.	-2.33744	0.0387387
transcript-124_46761_75PE|m.54325	.	.	-2.33675	0.00217751
Myt_cherry_idba_rep_c6234	.	.	-2.33662	0.0660949
transcript-124_8095_75PE	.	.	-2.33565	0.00132465
Contig2854|m.13229	.	.	-2.334	0.00181315
transcript-124_12392_75PE|m.26357	.	.	-2.33207	0.0918644
transcript-124_40810_75PE	.	.	-2.3318	0.0359724
MinimusContig_4304	.	.	-2.32986	0.0457819
Myt_cherry_idba_rep_c1247|m.89999	.	.	-2.32884	0.0813709
transcript-124_35297_75PE|m.45742	.	.	-2.32621	0.0339505
transcript-124_11333_75PE	.	.	-2.32204	0.0047035
transcript-124_15589_75PE|m.29321	NAD(P)H dehydrogenase [quinone] 1;	NAD(P)H dehydrogenase [quinone] 1;	-2.31881	0.0705985
Myt_cherry_idba_rep_c5121|m.90896	Elongation factor Tu, mitochondrial;	Elongation factor Tu, mitochondrial;	-2.31873	0.0167516
MinimusContig_1696|m.3246	Centrosomal protein of 89 kDa;	Centrosomal protein of 89 kDa;	-2.31779	0.0467377
MinimusContig_2811	.	.	-2.31674	0.0052262
MinimusContig_4279	.	.	-2.31569	0.00407747
transcript-124_40442_75PE	.	.	-2.31545	0.0448398
transcript-124_17108_75PE	.	.	-2.31459	0.0190061
R1_Contig5845|m.88003	EF-hand calcium-binding domain-containing protein 6;	EF-hand calcium-binding domain-containing protein 6;	-2.31287	0.0306502
MinimusContig_4136	.	.	-2.31142	0.00354987
Myt_cherry_idba_rep_c13948	.	.	-2.31132	0.0972628
MinimusContig_100|m.150	Hemocytin;	Mucin-5AC {ECO:0000305};	-2.31036	0.000124844
R1_Contig8192	.	.	-2.30954	0.00837507
transcript-124_32097_75PE	.	.	-2.307	6.36372e-06
MinimusContig_4073	.	.	-2.30667	0.0972628
transcript-124_31382_75PE	.	.	-2.29969	0.0627885
transcript-124_11859_75PE|m.25840	Sterile alpha motif domain-containing protein 5;	Sterile alpha motif domain-containing protein 5;	-2.29905	0.068042
Myt_cherry_idba_c10677|m.92626	DNA (cytosine-5)-methyltransferase 3B;	Methyl-CpG-binding domain protein 5;	-2.2982	0.00636567
MinimusContig_2259|m.4568	DENN domain-containing protein 4C;	DENN domain-containing protein 4C;	-2.29812	0.0136595
R2_Contig461	.	.	-2.29774	0.00482155
R1_Contig4663	.	.	-2.29762	2.11298e-05
Myt_cherry_idba_rep_c4269|m.90615	39S ribosomal protein L37, mitochondrial;	39S ribosomal protein L37, mitochondrial;	-2.29756	2.56748e-06
Myt_cherry_idba_c11092	.	.	-2.29434	0.0864349
Contig2741|m.13088	Runt-related transcription factor 1;	Runt-related transcription factor 1;	-2.29095	0.000114798
transcript-124_2187_75PE|m.16455	Protein Red;	Protein Red;	-2.29059	0.0584396
transcript-124_22131_75PE	.	.	-2.28926	0.00120448
R1_Contig1931	Dipeptidyl peptidase 9;	.	-2.28742	0.00821531
transcript-124_37634_75PE	.	.	-2.28737	0.0736278
MinimusContig_1973|m.3921	Extended synaptotagmin-2;	Extended synaptotagmin-2;	-2.28519	0.0253043
transcript-124_15386_75PE	.	.	-2.28465	0.0644077
transcript-124_12003_75PE	.	.	-2.28416	0.00300747
transcript-124_3072_75PE|m.17371	Diacylglycerol kinase beta;	Diacylglycerol kinase beta;	-2.28336	0.0148211
transcript-75_13108	.	.	-2.28163	0.00212329
transcript-124_8447_75PE|m.22558	Forkhead box protein N2;	Forkhead box protein N2;	-2.28056	0.0708275
R1_Contig1081|m.85527	tRNA-dihydrouridine(16/17) synthase [NAD(P)(+)]-like;	tRNA-dihydrouridine(16/17) synthase [NAD(P)(+)]-like;	-2.27894	0.0558708
Contig238|m.10700	.	.	-2.27774	0.0541909
transcript-124_11557_75PE	.	.	-2.27652	0.0276111
MinimusContig_5557	.	.	-2.27642	0.0324493
transcript-124_14300_75PE	.	.	-2.27616	0.0535886
transcript-124_26593_75PE|m.38782	Low-density lipoprotein receptor-related protein 12;	Neuropilin and tolloid-like protein 2;	-2.27593	0.0933099
transcript-124_258_75PE|m.14452	Transcription factor 20;	Retinoic acid-induced protein 1;	-2.27338	0.0641315
R1_Contig1031|m.85491	Proliferation-associated protein 2G4;	Proliferation-associated protein 2G4;	-2.27273	0.0759246
MinimusContig_2610|m.5293	.	.	-2.27204	0.0255259
transcript-124_62567_75PE	.	.	-2.26949	0.00188985
MinimusContig_6168	.	.	-2.26662	0.00867187
MinimusContig_899|m.1588	Adenylyl cyclase-associated protein 1;	Adenylyl cyclase-associated protein 1;	-2.26425	0.0838625
transcript-124_37451_75PE|m.47393	Collagen type IV alpha-3-binding protein;	Collagen type IV alpha-3-binding protein;	-2.26394	0.00299751
transcript-124_20019_75PE|m.33215	Steroid 17-alpha-hydroxylase/17,20 lyase;	Steroid 17-alpha-hydroxylase/17,20 lyase;	-2.2628	0.00903097
transcript-124_21844_75PE|m.34649	Galactosylgalactosylxylosylprotein 3-beta-glucuronosyltransferase 3;	Galactosylgalactosylxylosylprotein 3-beta-glucuronosyltransferase 3;	-2.2592	0.00676847
transcript-124_69002_75PE|m.69941	Mammalian ependymin-related protein 1;	Mammalian ependymin-related protein 1;	-2.25866	0.00736929
Myt_cherry_idba_rep_c2238	.	.	-2.25745	0.0206283
transcript-124_16129_75PE	.	.	-2.25573	0.0144558
MinimusContig_4006	.	.	-2.25462	0.00544815
transcript-124_35362_75PE	.	.	-2.25183	0.0212563
transcript-124_73315_75PE	.	.	-2.25116	0.0594667
transcript-124_39196_75PE	.	.	-2.25114	0.0327687
transcript-35_8828|m.93344	Thioredoxin domain-containing protein 3 homolog;	Thioredoxin domain-containing protein 3 homolog;	-2.24284	0.0123902
transcript-124_36615_75PE	.	.	-2.24212	0.0553785
Contig695	.	.	-2.24047	0.00273388
Contig622	.	.	-2.23891	0.00353751
transcript-124_23772_75PE	.	.	-2.23719	0.0306902
MinimusContig_2876|m.5885	.	.	-2.2361	0.0874835
R1_Contig1055|m.85510	Putative RNA-binding protein EEED8.10;	Putative RNA-binding protein EEED8.10;	-2.23571	0.0332556
MinimusContig_4901	.	.	-2.23444	0.0724077
MinimusContig_797|m.1476	.	.	-2.23242	0.0208416
Contig984	.	.	-2.23212	0.0250767
Myt_cherry_idba_rep_c5373|m.90990	Inter-alpha-trypsin inhibitor heavy chain H4;	Inter-alpha-trypsin inhibitor heavy chain H4;	-2.23126	0.0224539
MinimusContig_1594|m.2947	Protein KIAA0556;	Protein KIAA0556;	-2.23003	0.0001844
transcript-55_2962	.	.	-2.22898	0.0794175
transcript-124_3165_75PE|m.17480	KICSTOR complex protein SZT2 {ECO:0000305};	KICSTOR complex protein SZT2 {ECO:0000305};	-2.22865	0.0545144
transcript-124_3821_75PE|m.18148	Ubiquitin-protein ligase E3A;	Ubiquitin-protein ligase E3A;	-2.22587	0.0347893
MinimusContig_5517	.	.	-2.2248	0.0096888
Contig44_capround1|m.10419	Tubulin polyglutamylase TTLL5;	Tubulin polyglutamylase TTLL5;	-2.22454	0.0357803
transcript-124_37296_75PE|m.47239	.	.	-2.22416	0.0858301
transcript-124_42261_75PE	.	.	-2.2204	4.70142e-05
MinimusContig_906	.	.	-2.21922	0.00014293
transcript-124_20135_75PE	.	.	-2.21912	0.0652542
R2_Contig254	.	.	-2.21778	0.0614489
transcript-124_1117_LongLar8	.	.	-2.21763	0.080363
MinimusContig_2474|m.5010	SWI/SNF-related matrix-associated actin-dependent regulator of chromatin subfamily A member 5;	SWI/SNF-related matrix-associated actin-dependent regulator of chromatin subfamily A member 5;	-2.21736	0.0727139
Contig1104	.	.	-2.21442	0.00384027
Contig2841	.	.	-2.21227	0.00312738
transcript-124_10888_LongLar8	.	.	-2.21158	0.0032234
R1_Contig4127	Uncharacterized protein C20orf24 homolog;	.	-2.21135	0.030078
R1_Contig7163|m.88997	Pre-mRNA-splicing factor SLU7;	Pre-mRNA-splicing factor SLU7;	-2.20841	0.0935246
Contig1982	.	.	-2.20738	0.0394257
transcript-124_40495_75PE|m.49649	.	.	-2.20559	0.00092169
transcript-124_7505_75PE	.	.	-2.20455	0.010373
transcript-124_16547_75PE	.	.	-2.20183	0.0675253
Contig239|m.10703	.	.	-2.2017	0.00604522
transcript-124_9280_75PE	.	.	-2.2009	0.0501432
Myt_cherry_idba_rep_c694	.	.	-2.19996	0.0653888
transcript-124_78797_75PE	.	.	-2.19912	0.0037776
Contig3210|m.13503	Tetratricopeptide repeat protein 24;	Tetratricopeptide repeat protein 24;	-2.19153	0.0292861
transcript-124_24169_75PE|m.36728	.	.	-2.19132	0.0255474
transcript-124_19197_75PE|m.32546	HAUS augmin-like complex subunit 3;	HAUS augmin-like complex subunit 3;	-2.19111	0.0148503
transcript-124_18866_75PE	.	.	-2.18995	0.0532042
transcript-124_1279_75PE	.	.	-2.18968	0.00206687
Myt_cherry_idba_rep_c4665	.	.	-2.18944	0.0371836
R1_Contig293	.	.	-2.18702	0.0369227
MinimusContig_1462|m.2442	AT-rich interactive domain-containing protein 4B;	AT-rich interactive domain-containing protein 4B;	-2.18382	0.0136055
transcript-124_15833_75PE|m.29565	Centromere protein K;	Centromere protein K;	-2.18054	0.021587
transcript-124_66471_75PE	.	.	-2.18035	0.0525462
R1_Contig6849	.	.	-2.18008	0.00187994
transcript-124_18894_75PE	.	.	-2.17975	0.0623165
Myt_cherry_idba_rep_c16144	.	.	-2.17926	0.0696138
transcript-124_47821_75PE	.	.	-2.1779	0.0167516
transcript-124_2713_75PE|m.17019	U4/U6 small nuclear ribonucleoprotein Prp31;	U4/U6 small nuclear ribonucleoprotein Prp31;	-2.17656	0.0569518
transcript-124_70812_75PE	.	.	-2.17645	0.0821037
transcript-124_16941_75PE|m.30518	.	Centrosomal protein of 126 kDa {ECO:0000312|MGI:MGI:2680221};	-2.17355	0.0134445
R1_Contig781|m.85323	Hsp90 co-chaperone Cdc37;	Hsp90 co-chaperone Cdc37;	-2.17316	0.0721977
Myt_cherry_idba_rep_c228	.	.	-2.17042	0.012087
R2_Contig77	.	.	-2.16738	0.035791
Contig1600	.	.	-2.16709	0.0321292
Contig93_capround1	.	.	-2.16452	0.079906
MinimusContig_1454|m.2416	Dynactin subunit 1;	Dynactin subunit 1;	-2.16288	0.0235873
Contig128_capround1	.	.	-2.16066	0.0126251
MinimusContig_199	.	.	-2.15973	0.0676388
transcript-124_2860_75PE|m.17145	Neurexin-4;	Neurexin-4;	-2.1583	0.0332556
transcript-124_15171_75PE|m.28993	Chromobox protein homolog 7;	Chromobox protein homolog 7;	-2.15829	0.0752619
Contig2236|m.12648	.	.	-2.15572	0.0536865
transcript-124_12109_75PE|m.26098	Protein transport protein Sec61 subunit alpha isoform 2;	Protein transport protein Sec61 subunit alpha isoform 2;	-2.15523	0.0609204
R1_Contig3133	.	.	-2.15032	0.0219573
MinimusContig_161|m.359	26S proteasome non-ATPase regulatory subunit 2;	26S proteasome non-ATPase regulatory subunit 2;	-2.14808	0.0486922
transcript-124_9382_75PE	.	.	-2.14729	0.0529733
transcript-124_32895_75PE	.	.	-2.1466	0.0247248
transcript-124_148_75PE|m.14311	Histone acetyltransferase KAT6B;	Histone acetyltransferase KAT6B;	-2.14499	0.0243711
R1_Contig5883|m.88046	Ran-binding protein 9;	Ran-binding protein 9;	-2.14008	0.00948002
transcript-124_85634_75PE	.	.	-2.13922	0.0964016
transcript-124_51150_75PE	.	.	-2.13512	0.0797024
transcript-75_2074|m.93476	Thimet oligopeptidase;	Thimet oligopeptidase;	-2.1329	0.0190061
transcript-124_68204_75PE	.	.	-2.13065	0.0037776
MinimusContig_3682|m.7318	X-linked retinitis pigmentosa GTPase regulator;	X-linked retinitis pigmentosa GTPase regulator;	-2.13049	0.0977941
transcript-124_37717_75PE	.	.	-2.12995	0.046621
transcript-124_234_75PE|m.14436	Tudor domain-containing protein 1;	Tudor domain-containing protein 1;	-2.12849	0.0227227
transcript-124_10219_75PE	.	.	-2.12833	0.000569406
transcript-124_16217_75PE|m.29895	.	.	-2.12801	0.0688418
transcript-124_10999_75PE	.	.	-2.12695	0.0274735
Myt_cherry_idba_rep_c1520	.	.	-2.12663	0.0154402
transcript-124_47241_75PE|m.54749	.	.	-2.12644	0.00604522
MinimusContig_2544|m.5165	SWI/SNF-related matrix-associated actin-dependent regulator of chromatin subfamily E member 1;	SWI/SNF-related matrix-associated actin-dependent regulator of chromatin subfamily E member 1;	-2.12622	0.0686572
transcript-124_16314_75PE|m.29996	Beta-1,3-glucan-binding protein {ECO:0000312|EMBL:AAM21213.1};	Beta-1,3-glucan-binding protein {ECO:0000312|EMBL:AAM21213.1};	-2.12557	0.031932
R1_Contig1115	.	.	-2.12488	0.0384459
MinimusContig_1039	.	.	-2.12475	0.0249986
Contig56_capround1|m.10427	Lysine-specific demethylase 2B;	Lysine-specific demethylase 2B;	-2.12463	0.0673846
Myt_cherry_idba_rep_c11211	.	.	-2.12412	0.0752619
transcript-124_14963_75PE	.	.	-2.12407	0.0426764
MinimusContig_2015|m.4011	Zinc finger protein 462;	Zinc finger protein 462;	-2.12333	0.0243069
transcript-35_8828|m.93345	Thioredoxin domain-containing protein 3 homolog;	.	-2.12295	0.0545144
transcript-124_2520_75PE|m.16797	E3 ubiquitin-protein ligase RNF8 {ECO:0000255|HAMAP-Rule:MF_03067};	E3 ubiquitin-protein ligase RNF8 {ECO:0000255|HAMAP-Rule:MF_03067};	-2.12262	0.0590285
Contig3304|m.13581	Interferon regulatory factor 2-binding protein-like B;	Interferon regulatory factor 2-binding protein-like B;	-2.12117	0.0927432
R1_Contig2384	.	.	-2.12071	0.0816185
Contig2820|m.13187	H/ACA ribonucleoprotein complex subunit 4;	H/ACA ribonucleoprotein complex subunit 4;	-2.11783	0.0276631
MinimusContig_847|m.1522	Nuclear factor erythroid 2-related factor 1;	Nuclear factor erythroid 2-related factor 1;	-2.11665	0.0638144
R1_Contig6568|m.88499	Toll-like receptor 1;	Toll-like receptor 3;	-2.11631	0.0208163
R1_Contig6721|m.88659	Nucleolar protein 10;	Nucleolar protein 10;	-2.11546	0.00768712
transcript-124_9508_75PE	.	.	-2.1144	0.0269125
MinimusContig_3579	.	.	-2.11289	0.00448626
transcript-124_4070_75PE|m.18395	Calsyntenin-1;	Calsyntenin-1;	-2.11131	0.0431866
R1_Contig5329	.	.	-2.10988	0.0758391
transcript-124_4545_75PE	.	.	-2.10974	0.0675253
transcript-124_4310_75PE	.	.	-2.10364	0.000699634
transcript-124_7021_75PE	.	.	-2.1036	0.0121709
R1_Contig4377	Ubiquitin-like protein 5;	.	-2.10301	0.0909236
transcript-124_14414_75PE	.	.	-2.10243	0.00235631
transcript-124_7553_75PE|m.21715	Protein pellino;	Protein pellino;	-2.0994	0.0761494
transcript-124_14525_75PE|m.28389	Neurogenic locus notch homolog protein 3;	Neurogenic locus notch homolog protein 3;	-2.09744	0.0295212
transcript-124_3425_75PE|m.17736	.	.	-2.0958	0.033547
transcript-124_124_75PE|m.14280	Chromodomain-helicase-DNA-binding protein 1;	Chromodomain-helicase-DNA-binding protein 1;	-2.09442	0.0200944
MinimusContig_1803	.	.	-2.09351	0.0817624
transcript-124_15722_75PE	.	.	-2.0904	0.0185186
transcript-35_9837	.	.	-2.09035	0.0976162
transcript-124_12870_75PE|m.26872	U2 snRNP-associated SURP motif-containing protein;	U2 snRNP-associated SURP motif-containing protein;	-2.08804	0.0720434
R1_Contig6488|m.88418	Protein ovo;	Protein ovo;	-2.08732	0.0564784
transcript-124_5421_75PE|m.19769	.	.	-2.08709	0.0383345
transcript-124_25297_75PE	.	.	-2.08704	0.031898
Myt_cherry_idba_rep_c3266|m.90337	1-phosphatidylinositol 4,5-bisphosphate phosphodiesterase beta-4;	1-phosphatidylinositol 4,5-bisphosphate phosphodiesterase beta-4;	-2.08647	0.0946946
transcript-124_24002_75PE|m.36581	.	.	-2.08248	0.0801094
R1_Contig6593	.	.	-2.08245	0.00559778
R1_Contig7797	.	.	-2.08218	0.0951255
transcript-124_3943_75PE|m.18242	Centrosomal protein of 120 kDa;	Centrosomal protein of 120 kDa;	-2.08067	0.0352994
MinimusContig_5291	.	.	-2.07716	0.0670509
transcript-124_3980_75PE	.	.	-2.07655	0.0279673
transcript-124_3320_75PE	.	.	-2.07511	0.00292332
MinimusContig_4579	.	.	-2.07229	0.00903097
transcript-124_18290_75PE|m.31793	Beta-mannosidase;	Beta-mannosidase;	-2.07133	0.00519605
MinimusContig_87|m.125	Neurobeachin;	Neurobeachin;	-2.06928	0.0167516
transcript-124_13167_75PE|m.27150	Disco-interacting protein 2 homolog C;	Disco-interacting protein 2 homolog B;	-2.06731	0.0899982
transcript-124_9208_75PE|m.23284	.	.	-2.06678	0.050966
Contig1227	.	.	-2.0658	0.0236971
Contig2725|m.13071	Liprin-alpha-1;	Liprin-alpha-1;	-2.06548	0.0807983
R1_Contig6846	.	.	-2.06072	0.0697411
transcript-50_9384	.	.	-2.05935	0.00515955
R1_Contig3616	.	.	-2.05628	0.0400719
transcript-124_4760_75PE|m.19153	Kinesin-like protein KIF28P;	Kinesin-like protein KIF28P;	-2.05542	0.0781043
MinimusContig_2986	.	.	-2.05366	0.0123245
Contig197|m.10627	RNA-binding protein 12;	RNA-binding protein 12;	-2.05257	0.040617
Myt_cherry_idba_rep_c1870	.	.	-2.05144	0.0145149
MinimusContig_4623	.	.	-2.04969	0.0107353
MinimusContig_23	Lysosomal aspartic protease;	.	-2.04874	0.0358349
Myt_cherry_idba_rep_c5205|m.90924	.	.	-2.04725	0.0837991
R1_Contig7906	.	.	-2.04704	0.0752619
R1_Contig1541	Cytochrome c;	.	-2.0468	0.0383026
R1_Contig4872	.	.	-2.04251	0.0864808
Contig1804	.	.	-2.04189	0.0190061
Myt_cherry_idba_c6096	.	.	-2.04164	0.0173446
MinimusContig_1856|m.3681	Dynein assembly factor 1, axonemal;	Dynein assembly factor 1, axonemal;	-2.04047	0.0716681
MinimusContig_1750	.	.	-2.03939	0.00180054
MinimusContig_779|m.1466	Intraflagellar transport protein 172 homolog;	Intraflagellar transport protein 172 homolog;	-2.03823	0.0150203
transcript-124_3543_75PE|m.17917	Structural maintenance of chromosomes protein 4;	Structural maintenance of chromosomes protein 4;	-2.03722	0.0858301
R1_Contig1145	.	.	-2.03563	0.0696618
MinimusContig_423	.	.	-2.03508	0.095148
transcript-124_10076_75PE|m.24076	Hyccin;	Hyccin;	-2.03383	0.087196
transcript-124_57590_75PE	.	.	-2.03299	0.00378548
transcript-124_15010_75PE	.	.	-2.03159	0.0429071
transcript-124_85658_75PE	.	.	-2.03007	0.0263904
transcript-124_41624_75PE|m.50504	.	.	-2.02819	0.0306502
MinimusContig_1609	.	.	-2.02707	0.0026167
Contig856|m.11427	Leucine-rich repeat and coiled-coil domain-containing protein 1;	Leucine-rich repeat and coiled-coil domain-containing protein 1;	-2.02672	0.079773
Contig3335|m.13610	Myosin essential light chain, striated adductor muscle;	Myosin essential light chain, striated adductor muscle;	-2.02217	0.0637311
Contig620|m.11167	Histone-lysine N-methyltransferase SETD1B-A;	Histone-lysine N-methyltransferase SETD1B-A;	-2.01778	0.014506
R1_Contig2324	.	.	-2.01616	0.0113255
transcript-124_12716_75PE|m.26708	Elongation factor 1-alpha 1;	Elongation factor 1-alpha 1;	-2.01559	0.0999486
Myt_cherry_idba_c15506	.	.	-2.01432	0.0347409
transcript-124_954_75PE|m.15237	Zinc finger SWIM domain-containing protein 8;	Zinc finger SWIM domain-containing protein 8;	-2.0134	0.0311156
transcript-124_22787_75PE	.	.	-2.01256	0.0664134
transcript-124_18175_75PE	.	.	-2.00758	0.051698
transcript-124_19687_75PE|m.32948	Electroneutral sodium bicarbonate exchanger 1;	Sodium-driven chloride bicarbonate exchanger;	-2.00532	0.034255
transcript-124_5728_75PE|m.20066	Receptor-type tyrosine-protein phosphatase T;	Receptor-type tyrosine-protein phosphatase T;	-2.00357	0.0289901
transcript-124_13157_75PE|m.27133	Ankyrin repeat domain-containing protein 17;	Ankyrin repeat domain-containing protein 17;	-2.002	0.0870762
transcript-124_21185_75PE	.	.	-1.99584	0.0545061
transcript-124_4618_75PE|m.19029	Disintegrin and metalloproteinase domain-containing protein 9;	Disintegrin and metalloproteinase domain-containing protein 9;	-1.99303	0.0973714
transcript-124_11574_75PE	.	.	-1.9919	0.00690722
R1_Contig8528	.	.	-1.9905	0.0305608
R1_Contig2331	.	.	-1.98684	0.051737
R2_Contig143	.	.	-1.98662	0.0482532
transcript-124_1731_75PE|m.15958	Cohesin subunit SA-1;	Cohesin subunit SA-1;	-1.98566	0.0818743
MinimusContig_1547|m.2699	Receptor-type tyrosine-protein phosphatase delta;	Receptor-type tyrosine-protein phosphatase delta;	-1.98524	0.00787139
MinimusContig_2471|m.5002	Transient receptor potential cation channel subfamily M member 6;	Transient receptor potential cation channel subfamily M member 6;	-1.98205	0.0614489
R1_Contig2512	.	.	-1.98133	0.0541946
transcript-124_5347_75PE|m.19710	Leucine-rich repeat and IQ domain-containing protein 1;	Leucine-rich repeat and IQ domain-containing protein 1;	-1.98124	0.0262592
transcript-124_42331_75PE|m.51104	.	.	-1.98111	0.0547802
Myt_cherry_idba_rep_c4723|m.90769	Protein ABHD15 {ECO:0000305};	Protein ABHD15 {ECO:0000305};	-1.97884	0.0337853
Myt_cherry_idba_rep_c4345|m.90648	.	.	-1.97654	0.0941434
transcript-124_3134_75PE|m.17436	Protein AF-9;	Protein ENL;	-1.97598	0.0564784
Myt_cherry_idba_rep_c14348	.	.	-1.97577	0.0720434
transcript-124_10668_75PE	.	.	-1.97523	0.000804116
MinimusContig_4735	.	.	-1.96957	0.00171008
R1_Contig5895|m.88056	.	.	-1.96873	0.026262
transcript-124_34701_75PE	.	.	-1.96859	0.00601517
transcript-124_8760_75PE|m.22914	DNA repair endonuclease XPF;	DNA repair endonuclease XPF;	-1.96854	0.0968738
MinimusContig_498|m.1056	Arf-GAP with Rho-GAP domain, ANK repeat and PH domain-containing protein 1;	Arf-GAP with Rho-GAP domain, ANK repeat and PH domain-containing protein 1;	-1.96555	0.0539427
transcript-124_33504_75PE|m.44391	Fibrinogen C domain-containing protein 1;	Fibrinogen C domain-containing protein 1;	-1.96089	0.0816299
Myt_cherry_idba_rep_c2190	.	.	-1.95905	0.0533073
transcript-124_4421_75PE|m.18818	Lipoxygenase homology domain-containing protein 1;	Lipoxygenase homology domain-containing protein 1;	-1.95808	0.0822402
transcript-124_702_75PE	.	.	-1.95651	0.0487047
Myt_cherry_idba_rep_c11775	.	.	-1.95537	0.0424284
transcript-124_20774_75PE	.	.	-1.95374	0.0874262
Myt_cherry_idba_rep_c16258	.	.	-1.95371	0.0902868
R1_Contig6190	.	.	-1.94924	0.0613413
Myt_cherry_idba_rep_c1781	Cytochrome P450 4X1;	.	-1.94873	0.0393954
R1_Contig3537|m.87021	Neuroplastin;	Neuroplastin;	-1.9483	0.0858301
transcript-124_50166_75PE	.	.	-1.94481	0.0923042
transcript-124_21226_75PE	.	.	-1.94393	0.0636076
Myt_cherry_idba_rep_c4015	.	.	-1.94201	0.0612662
transcript-124_82_75PE|m.14234	Centrosome-associated protein 350 {ECO:0000305};	Centrosome-associated protein 350 {ECO:0000305};	-1.94086	0.00407747
Myt_cherry_idba_rep_c1705	.	.	-1.93904	0.0224539
transcript-124_68279_75PE	.	.	-1.93857	0.0167675
transcript-124_3351_75PE	.	.	-1.93831	0.0160044
transcript-124_73755_75PE	.	.	-1.93551	0.010829
MinimusContig_2604	.	.	-1.93501	0.0647677
MinimusContig_43	.	.	-1.93341	0.00242273
transcript-124_3572_75PE|m.17924	NFX1-type zinc finger-containing protein 1;	NFX1-type zinc finger-containing protein 1;	-1.93308	0.061925
transcript-95_2449	.	.	-1.93189	0.0474177
transcript-124_7353_75PE|m.21573	Ankyrin-3;	Ankyrin-3;	-1.9303	0.0902868
transcript-124_13798_75PE|m.27797	.	.	-1.93011	0.0509215
transcript-124_21703_75PE	.	.	-1.92876	0.0311156
Contig141	.	.	-1.9286	0.00301343
MinimusContig_1682|m.3216	GRB10-interacting GYF protein 2 {ECO:0000303|PubMed:12771153};	GRB10-interacting GYF protein 2 {ECO:0000303|PubMed:12771153};	-1.92808	0.014794
transcript-124_3952_75PE|m.18250	DPY30 domain-containing protein 1;	DPY30 domain-containing protein 1;	-1.92792	0.0895931
R1_Contig1240|m.85646	Ropporin-1-like protein;	Ropporin-1-like protein;	-1.92607	0.0363797
R1_Contig839|m.85373	60 kDa SS-A/Ro ribonucleoprotein;	60 kDa SS-A/Ro ribonucleoprotein;	-1.92547	0.0426764
MinimusContig_4955	.	.	-1.92453	0.0585155
MinimusContig_3774	.	.	-1.92443	0.0940198
transcript-124_17159_75PE	.	.	-1.92364	0.0753295
R1_Contig6797|m.88725	Protein Wnt-5a;	Protein Wnt-5a;	-1.92358	0.0207157
MinimusContig_4815|m.8988	Splicing factor, suppressor of white-apricot homolog;	Protein suppressor of white apricot;	-1.92355	0.0478332
transcript-124_39957_75PE	.	.	-1.92268	0.0456838
Myt_cherry_idba_rep_c658	.	.	-1.92115	0.0224539
transcript-124_6506_75PE|m.20751	.	.	-1.9175	0.0546892
transcript-124_2791_75PE	U1 small nuclear ribonucleoprotein 70 kDa;	.	-1.91459	0.00121285
MinimusContig_6122	.	.	-1.91201	0.0269225
R1_Contig650|m.85243	.	.	-1.912	0.036776
transcript-124_6484_75PE|m.20724	Regulator of microtubule dynamics protein 1;	Extended synaptotagmin-2;	-1.91108	0.0558708
transcript-124_37048_75PE	.	.	-1.91005	0.0279455
transcript-124_20499_75PE	.	.	-1.90978	0.0279455
Contig1701	.	.	-1.9092	0.0358349
MinimusContig_410|m.910	Neuroblastoma-amplified sequence;	Neuroblastoma-amplified sequence;	-1.90623	0.0124205
transcript-124_4214_75PE|m.18547	.	.	-1.90461	0.0946854
transcript-124_9590_75PE|m.23625	.	.	-1.90283	0.0040268
transcript-124_8415_LongLar8	.	.	-1.90228	0.0287991
R1_Contig2299|m.86425	Proton myo-inositol cotransporter;	Proton myo-inositol cotransporter;	-1.90166	0.0860239
R1_Contig2603	.	.	-1.90111	0.0366779
transcript-124_12257_75PE|m.26279	Vertnin;	Vertnin;	-1.90065	0.0757647
MinimusContig_1539|m.2678	Rap guanine nucleotide exchange factor 1;	Rap guanine nucleotide exchange factor 1;	-1.89868	0.0535546
transcript-124_5197_LongLar8	.	.	-1.89781	0.0111632
Contig2851	.	.	-1.8975	0.0116217
transcript-124_15724_75PE	.	.	-1.89552	0.0539616
MinimusContig_2434|m.4921	F-box/WD repeat-containing protein 5;	F-box/WD repeat-containing protein 5;	-1.89287	0.0162836
MinimusContig_2322|m.4685	Retrovirus-related Pol polyprotein from transposon 412;	Retrovirus-related Pol polyprotein from transposon 412;	-1.89235	0.0395422
transcript-124_6088_75PE	.	.	-1.89159	0.0359119
MinimusContig_1713	.	.	-1.8897	0.0195788
MinimusContig_1541|m.2687	Dolichyl-diphosphooligosaccharide--protein glycosyltransferase subunit 1;	DnaJ homolog subfamily C member 2;	-1.88857	0.0307476
MinimusContig_3421	.	.	-1.88792	0.0759321
transcript-124_23716_75PE	.	.	-1.88708	0.0721676
transcript-124_15696_75PE	.	.	-1.88505	0.0775445
transcript-124_8339_75PE|m.22463	Spermatogenesis-associated protein 7;	Spermatogenesis-associated protein 7;	-1.88414	0.0858301
transcript-124_27797_75PE	.	.	-1.8796	0.0670871
Contig3084	.	.	-1.87662	0.0116898
transcript-124_16603_75PE|m.30232	.	.	-1.87657	0.0776122
transcript-124_37005_75PE	.	.	-1.87529	0.0234451
Myt_cherry_idba_c4798	.	.	-1.87344	0.0440064
R1_Contig3362	.	.	-1.87176	0.0674889
transcript-124_23236_75PE|m.35867	Protein lin-37 homolog;	Protein lin-37 homolog;	-1.86811	0.0493172
R1_Contig6587|m.88519	MAM and LDL-receptor class A domain-containing protein 1;	MAM and LDL-receptor class A domain-containing protein 1;	-1.86717	0.0885057
transcript-124_11383_75PE|m.25423	SURP and G-patch domain-containing protein 1;	SURP and G-patch domain-containing protein 1;	-1.86307	0.0526906
transcript-124_2659_75PE	.	.	-1.86011	0.015091
transcript-124_18677_75PE|m.32107	ATP-dependent RNA helicase DDX18;	ATP-dependent RNA helicase DDX18;	-1.85637	0.062922
R1_Contig4155	.	.	-1.8548	0.0268544
MinimusContig_728|m.1400	Centriolin;	Centriolin;	-1.84939	0.0587075
Contig3400|m.13657	60S ribosomal protein L8;	60S ribosomal protein L8;	-1.84878	0.0236089
transcript-124_7497_75PE|m.21677	.	.	-1.84834	0.0779734
transcript-124_9864_75PE	.	.	-1.84606	0.0055177
Myt_cherry_idba_rep_c729	.	.	-1.84573	0.034994
Contig2059	.	.	-1.84361	0.0451358
MinimusContig_1422|m.2311	Probable RNA-directed DNA polymerase from transposon X-element;	Nucleic-acid-binding protein from mobile element jockey;	-1.83744	0.0564784
transcript-124_69090_75PE	.	.	-1.83491	0.0224539
transcript-124_7889_75PE|m.22066	Fidgetin-like protein 1;	Fidgetin-like protein 1;	-1.83398	0.0119283
R1_Contig462|m.85141	.	.	-1.83048	0.048419
transcript-124_26326_75PE	.	.	-1.83012	0.065061
transcript-124_1712_75PE|m.15935	Metabotropic glutamate receptor 3;	Metabotropic glutamate receptor 3;	-1.82977	0.0791549
transcript-124_5095_75PE|m.19437	Peregrin {ECO:0000305};	Peregrin {ECO:0000305};	-1.82807	0.0244372
Contig910	.	.	-1.82788	0.0461531
Contig380|m.10884	CWF19-like protein 2;	CWF19-like protein 2;	-1.82594	0.00574441
transcript-124_24528_75PE	.	.	-1.82425	0.0940198
Contig2776|m.13129	.	.	-1.82368	0.0902868
transcript-124_18153_75PE|m.31676	Origin recognition complex subunit 1;	Origin recognition complex subunit 1;	-1.82362	0.0602514
transcript-124_10674_75PE	.	.	-1.82247	0.097144
transcript-124_23444_75PE	.	.	-1.82187	0.0186891
MinimusContig_331	.	.	-1.8212	0.0473419
MinimusContig_3950|m.7746	.	.	-1.82095	0.0880671
MinimusContig_2586	.	.	-1.8207	0.0299105
transcript-124_19206_75PE	.	.	-1.81669	0.029156
MinimusContig_695	.	.	-1.81549	0.00606339
transcript-124_53385_75PE	Heat shock protein 83;	.	-1.81329	0.0357803
transcript-124_37404_75PE	.	.	-1.81189	0.0394257
transcript-124_4842_75PE	.	.	-1.80859	0.0127477
transcript-124_23382_75PE	.	.	-1.80858	0.0881825
MinimusContig_1099	Cytochrome P450 4F6;	.	-1.80191	0.0369227
transcript-124_933_75PE|m.15231	Dystroglycan;	Dystroglycan;	-1.80173	0.03247
MinimusContig_553|m.1177	Adenylate kinase 9;	Adenylate kinase 9;	-1.80051	0.0317994
Myt_cherry_idba_c9215	.	.	-1.79841	0.0488914
MinimusContig_3576	.	.	-1.79584	0.0210585
Contig2891|m.13250	Polycystin-2 {ECO:0000303|PubMed:16216239};	Polycystin-2 {ECO:0000303|PubMed:16216239};	-1.79528	0.034962
transcript-124_18772_75PE	.	.	-1.79502	0.0431053
transcript-124_11198_LongLar8|m.14032	.	.	-1.79407	0.0313833
MinimusContig_1621|m.3014	Disintegrin and metalloproteinase domain-containing protein 10;	Disintegrin and metalloproteinase domain-containing protein 10;	-1.79069	0.0733079
transcript-124_27507_75PE|m.39522	Cob(I)yrinic acid a,c-diamide adenosyltransferase, mitochondrial;	Cob(I)yrinic acid a,c-diamide adenosyltransferase, mitochondrial;	-1.78734	0.0244372
Contig2334|m.12728	Long-chain-fatty-acid--CoA ligase 1;	Long-chain-fatty-acid--CoA ligase 1;	-1.78721	0.0768486
transcript-85_1244	.	.	-1.78601	0.0996084
Contig2336|m.12732	A-kinase anchor protein 13;	A-kinase anchor protein 13;	-1.78458	0.0558708
transcript-124_7854_75PE|m.22018	SH3 domain-binding protein 2;	SH3 domain-binding protein 2;	-1.78381	0.00881598
transcript-124_10378_75PE	.	.	-1.78142	0.0900776
R1_Contig4849	.	.	-1.77942	0.00320214
Contig2792	.	.	-1.77887	0.0016155
transcript-124_1492_75PE	.	.	-1.77673	0.0103564
R1_Contig3177	.	.	-1.77576	0.0796389
MinimusContig_1768|m.3454	Zinc finger protein ZFMSA12A;	Zinc finger protein ZFMSA12A;	-1.77561	0.0311765
Contig221|m.10672	Ferric-chelate reductase 1;	Ferric-chelate reductase 1;	-1.76707	0.095431
transcript-124_17352_75PE|m.30879	.	.	-1.7669	0.0586792
transcript-124_5172_75PE	.	.	-1.76381	0.0633317
transcript-124_10753_75PE|m.24765	Spermatogenesis-associated protein 4;	Spermatogenesis-associated protein 4;	-1.76363	0.0294911
MinimusContig_760|m.1440	YTH domain-containing family protein 1 {ECO:0000305};	YTH domain-containing family protein 2 {ECO:0000305};	-1.76361	0.0969975
transcript-124_5153_75PE|m.19484	Oxidative stress-induced growth inhibitor 2;	Oxidative stress-induced growth inhibitor 2;	-1.7614	0.0491876
R1_Contig6985	.	.	-1.75801	0.00614983
transcript-124_11125_75PE	.	.	-1.75392	0.0280464
R1_Contig136	.	.	-1.7532	0.0960441
transcript-124_28575_75PE	.	.	-1.74752	0.022995
MinimusContig_980|m.1685	Helicase ARIP4;	Helicase ARIP4;	-1.74571	0.0772276
transcript-124_11625_75PE	.	.	-1.7449	0.0767465
R1_Contig4645	.	.	-1.74361	0.0670836
MinimusContig_73|m.111	Low-density lipoprotein receptor-related protein 4;	Low-density lipoprotein receptor-related protein 4;	-1.7435	0.0345752
Contig285|m.10750	E3 ubiquitin-protein ligase arih1;	E3 ubiquitin-protein ligase arih1;	-1.74268	0.05913
Myt_cherry_idba_rep_c10468|m.92567	Switch-associated protein 70;	Switch-associated protein 70;	-1.74135	0.040917
MinimusContig_2346	.	.	-1.73737	0.0359724
R1_Contig6534	.	.	-1.73702	0.029156
transcript-124_39878_75PE	.	.	-1.73302	0.0908308
transcript-124_45331_75PE	.	.	-1.72589	0.0170293
MinimusContig_4999	.	.	-1.72428	0.0672917
MinimusContig_4252	.	.	-1.72361	0.0302607
transcript-124_7018_75PE|m.21260	WD repeat-containing protein 63;	WD repeat-containing protein 63;	-1.72266	0.0805871
MinimusContig_886|m.1573	Spectrin alpha chain, non-erythrocytic 1;	Spectrin alpha chain, non-erythrocytic 1;	-1.72252	0.0258422
transcript-124_68203_75PE	.	.	-1.72098	0.0199522
transcript-124_31581_75PE	.	.	-1.7207	0.0572189
transcript-124_3496_75PE|m.17851	Glypican-6;	Glypican-6;	-1.72019	0.0607885
Contig2532	.	.	-1.71985	0.0820555
Myt_cherry_idba_rep_c2430	.	.	-1.71831	0.0483619
transcript-124_5954_75PE	.	.	-1.71616	0.0703741
MinimusContig_965|m.1664	Lamin tail domain-containing protein 1;	Lamin tail domain-containing protein 1;	-1.71399	0.0667963
MinimusContig_2070|m.4128	Serine/threonine-protein kinase 36;	Serine/threonine-protein kinase 36;	-1.71337	0.0664851
MinimusContig_1952|m.3874	.	.	-1.71247	0.0902868
transcript-124_9911_75PE	.	.	-1.70925	0.0760411
transcript-124_21544_75PE	.	.	-1.70924	0.0939464
transcript-124_2510_75PE|m.16776	.	.	-1.70918	0.032256
transcript-60_2767	.	.	-1.70466	0.0490541
transcript-124_9273_75PE	.	.	-1.70325	0.0558622
MinimusContig_3712	.	.	-1.70196	0.065061
transcript-124_4535_75PE|m.18921	.	.	-1.69873	0.0767465
Contig1733	.	.	-1.69808	0.0190061
R1_Contig3336|m.86936	GTPase IMAP family member 4;	GTPase IMAP family member 4;	-1.69629	0.0980271
transcript-124_3175_75PE|m.17489	.	.	-1.69256	0.029156
MinimusContig_532|m.1141	Prosaposin;	Prosaposin;	-1.691	0.0371652
R1_Contig3960	.	.	-1.68925	0.0673113
transcript-124_4313_75PE|m.18684	von Willebrand factor D and EGF domain-containing protein;	von Willebrand factor D and EGF domain-containing protein;	-1.68777	0.0976763
Contig867|m.11439	Leucine-rich repeat-containing protein 27;	Leucine-rich repeat-containing protein 27;	-1.68581	0.0820831
MinimusContig_781	.	.	-1.68363	0.0195788
R1_Contig7821	.	.	-1.68315	0.0569738
transcript-124_26564_75PE	.	.	-1.683	0.0664134
Myt_cherry_idba_rep_c1091|m.89969	Inositol hexakisphosphate and diphosphoinositol-pentakisphosphate kinase 2;	Inositol hexakisphosphate and diphosphoinositol-pentakisphosphate kinase 2;	-1.67934	0.0838625
transcript-124_7998_75PE|m.22157	Epidermal growth factor receptor kinase substrate 8;	Epidermal growth factor receptor kinase substrate 8;	-1.6793	0.0902868
Myt_cherry_idba_rep_c3503	.	.	-1.67894	0.0133888
transcript-124_2406_75PE|m.16655	Polycystin-2 {ECO:0000303|PubMed:16216239};	Polycystin-2 {ECO:0000303|PubMed:16216239};	-1.6778	0.0173691
transcript-124_3686_75PE|m.17993	LINE-1 retrotransposable element ORF2 protein;	LINE-1 retrotransposable element ORF2 protein;	-1.67432	0.0877877
transcript-124_27425_75PE	.	.	-1.6737	0.0295501
Contig2573|m.12930	TOG array regulator of axonemal microtubules protein 1;	TOG array regulator of axonemal microtubules protein 1;	-1.67362	0.0560858
MinimusContig_6065	.	.	-1.67323	0.0712147
R1_Contig4641	.	.	-1.67093	0.0349371
MinimusContig_1393	.	.	-1.66787	0.0822402
Myt_cherry_idba_rep_c11776	.	.	-1.6659	0.0564784
R1_Contig28	.	.	-1.66584	0.0825062
MinimusContig_2495	.	.	-1.66443	0.091055
transcript-124_15201_75PE	.	.	-1.66382	0.0199399
MinimusContig_3187	.	.	-1.66027	0.0865864
transcript-124_15291_75PE|m.29082	SH3 domain-containing protein 19;	SH3 domain-containing protein 19;	-1.65313	0.05757
transcript-124_34551_75PE	.	.	-1.65066	0.0696138
R1_Contig2329|m.86449	Tripartite motif containing 13;	Tripartite motif containing 13;	-1.64474	0.0729748
Myt_cherry_idba_rep_c14000	.	.	-1.64403	0.0413503
transcript-124_69582_75PE	.	.	-1.64304	0.0309791
Contig975|m.11568	Sperm-associated antigen 17;	Sperm-associated antigen 17;	-1.6428	0.0539616
R1_Contig6357	.	.	-1.63648	0.00115257
transcript-124_20166_75PE	.	.	-1.63349	0.0721676
transcript-124_5965_75PE|m.20321	.	.	-1.63174	0.00630736
transcript-124_59285_75PE|m.63482	.	.	-1.63087	0.0533073
Myt_cherry_idba_rep_c14907	.	.	-1.62743	0.0969546
transcript-124_15545_75PE	.	.	-1.62261	0.05757
R1_Contig6071	.	.	-1.60564	0.0563628
transcript-124_1013_75PE|m.15297	Partitioning defective 3 homolog;	Partitioning defective 3 homolog;	-1.60521	0.074062
MinimusContig_4429	.	.	-1.60343	0.0688996
transcript-124_2760_75PE	.	.	-1.60314	0.0432428
transcript-124_9808_75PE	.	.	-1.60085	0.0969546
transcript-124_23410_75PE|m.36027	.	.	-1.60042	0.0863503
MinimusContig_3506	.	.	-1.60022	0.0309791
MinimusContig_235|m.511	Cilia- and flagella-associated protein 43 {ECO:0000312|HGNC:HGNC:26684};	Cilia- and flagella-associated protein 43 {ECO:0000312|HGNC:HGNC:26684};	-1.5996	0.0588524
R1_Contig8519	.	.	-1.59743	0.099039
R1_Contig8175|m.89520	Protein inturned;	Protein inturned;	-1.59715	0.0940512
transcript-124_11887_75PE|m.25869	RNA-directed DNA polymerase from mobile element jockey;	RNA-directed DNA polymerase from mobile element jockey;	-1.59511	0.000142452
transcript-124_29046_75PE|m.40829	Probable RNA-directed DNA polymerase from transposon BS;	Probable RNA-directed DNA polymerase from transposon BS;	-1.59143	0.0514379
transcript-124_17746_75PE	.	.	-1.58815	0.0607885
R1_Contig6756	.	.	-1.58636	0.0502291
Contig158_capround1	.	.	-1.5846	0.0318215
Contig2995	.	.	-1.58387	0.083062
Contig3065	.	.	-1.58101	0.0438455
transcript-124_10735_75PE|m.24744	Ubiquitin thioesterase otubain-like;	.	-1.57996	0.0837991
transcript-124_8820_75PE|m.22961	.	.	-1.57964	0.05757
Contig3082|m.13406	PDZ and LIM domain protein Zasp;	PDZ and LIM domain protein 5;	-1.5772	0.0282093
transcript-124_881_75PE|m.15184	Hyaluronan mediated motility receptor;	Hyaluronan mediated motility receptor;	-1.57647	0.0123902
Contig3322	.	.	-1.57228	0.0653923
MinimusContig_2561	.	.	-1.57016	0.0708275
MinimusContig_377	.	.	-1.5673	0.0967434
Myt_cherry_idba_rep_c13503	.	.	-1.56586	0.0909236
transcript-124_32753_75PE|m.43764	.	.	-1.56404	0.0441243
transcript-124_11886_75PE	.	.	-1.56245	0.010164
MinimusContig_2507	.	.	-1.56137	0.0320985
Myt_cherry_idba_rep_c1273	.	.	-1.56077	0.0708047
MinimusContig_2125	.	.	-1.55143	0.0708275
MinimusContig_1477|m.2468	Cytosolic carboxypeptidase-like protein 5;	Cytosolic carboxypeptidase-like protein 5;	-1.54979	0.0564784
Myt_cherry_idba_rep_c567	.	.	-1.54831	0.0586231
MinimusContig_1863	.	.	-1.54711	0.0728028
transcript-124_24295_75PE	.	.	-1.54565	0.0759608
Contig364|m.10859	.	.	-1.54477	0.0344257
Myt_cherry_idba_rep_c4321|m.90634	GRB2-associated and regulator of MAPK protein 2;	GRB2-associated and regulator of MAPK protein 2;	-1.5442	0.0661402
MinimusContig_5582	.	.	-1.54373	0.0389436
MinimusContig_5030	.	.	-1.54315	0.0971724
transcript-124_2427_75PE	.	.	-1.54293	0.0109826
transcript-124_2306_75PE	.	.	-1.54191	0.0281814
MinimusContig_1565|m.2810	Structural maintenance of chromosomes protein 2;	Structural maintenance of chromosomes protein 2;	-1.53945	0.0848296
transcript-124_62785_75PE|m.65949	.	.	-1.53646	0.0931624
MinimusContig_1900	.	.	-1.53625	0.0856251
Contig2381|m.12769	Leucine-rich repeat serine/threonine-protein kinase 1 {ECO:0000250|UniProtKB:Q38SD2};	Leucine-rich repeat serine/threonine-protein kinase 1 {ECO:0000250|UniProtKB:Q38SD2};	-1.535	0.081151
transcript-124_80_75PE|m.14230	Histone-lysine N-methyltransferase 2E;	Histone-lysine N-methyltransferase 2E;	-1.5342	0.0818743
transcript-124_5112_75PE|m.19446	Actin filament-associated protein 1;	Actin filament-associated protein 1;	-1.532	0.082078
transcript-124_14161_75PE	.	.	-1.52975	0.0778425
Contig2935	.	.	-1.52784	0.0664134
transcript-124_963_75PE|m.15244	Ubiquitin-protein ligase E3A;	Probable E3 ubiquitin-protein ligase HERC4;	-1.52602	0.0525462
R1_Contig6445|m.88391	60S acidic ribosomal protein P1;	60S acidic ribosomal protein P1;	-1.52469	0.051167
Myt_cherry_idba_rep_c7680	.	.	-1.52313	0.0563123
transcript-124_10236_75PE	.	.	-1.51368	0.0772437
Contig375|m.10875	Epidermal growth factor receptor kinase substrate 8;	Epidermal growth factor receptor kinase substrate 8;	-1.51314	0.0708047
transcript-124_1456_75PE|m.15727	Anillin;	Anillin;	-1.51207	0.0506157
transcript-124_6385_75PE	.	.	-1.50564	0.0641726
transcript-124_35577_75PE	.	.	-1.50255	0.0675253
transcript-124_15601_75PE	.	.	-1.50157	0.0502291
transcript-124_2361_75PE|m.16606	Formin-1;	Formin-2;	-1.50046	0.0427061
transcript-75_992	.	.	-1.4993	0.0126251
transcript-124_4513_75PE|m.18898	Fatty acyl-CoA reductase 1 {ECO:0000250|UniProtKB:Q8WVX9};	Fatty acyl-CoA reductase 1 {ECO:0000250|UniProtKB:Q8WVX9};	-1.48789	0.0687647
R1_Contig6214	.	.	-1.48352	0.0740919
MinimusContig_1685	.	.	-1.48101	0.0550278
transcript-124_31301_75PE|m.42688	.	.	-1.48015	0.0932712
transcript-124_18562_75PE	.	.	-1.47819	0.0266213
transcript-124_22209_75PE	.	.	-1.47759	0.0194215
transcript-124_8434_75PE|m.22544	Low-density lipoprotein receptor-related protein 4;	Low-density lipoprotein receptor-related protein 4;	-1.47223	0.0843774
R1_Contig1567|m.85900	.	.	-1.46779	0.011324
R1_Contig6848	.	.	-1.46779	0.0644077
Contig236	.	.	-1.466	0.0255422
R1_Contig1456	.	.	-1.4616	0.0266213
transcript-124_5620_75PE	.	.	-1.45772	0.051737
MinimusContig_2035	.	.	-1.45141	0.0393954
transcript-124_479_75PE|m.14671	Multiple PDZ domain protein;	Multiple PDZ domain protein;	-1.44811	0.0934381
transcript-124_24090_75PE	.	.	-1.44744	0.0615709
MinimusContig_114	.	.	-1.44543	0.0479442
transcript-124_2433_75PE	.	.	-1.44301	0.01024
transcript-124_3501_75PE	.	.	-1.43923	0.050665
R1_Contig3745	.	.	-1.43593	0.0764148
R1_Contig8619|m.89745	40S ribosomal protein S11;	40S ribosomal protein S11;	-1.43414	0.0761368
transcript-124_14873_75PE|m.28686	.	.	-1.43087	0.0972628
transcript-124_24844_75PE	.	.	-1.42979	0.0564784
MinimusContig_1014	.	.	-1.42887	0.0971543
transcript-124_4905_75PE	.	.	-1.42771	0.0117884
transcript-124_3325_75PE|m.17613	Threonylcarbamoyladenosine tRNA methylthiotransferase;	.	-1.42636	0.0450424
transcript-124_49140_75PE|m.56215	.	.	-1.42618	0.0781606
Contig2769	.	.	-1.42174	0.0238609
transcript-124_6018_75PE	.	.	-1.41843	0.0696378
MinimusContig_3380	.	.	-1.41826	0.0964016
transcript-124_9453_75PE|m.23524	Neogenin;	Neogenin;	-1.41394	0.0733079
R1_Contig5860	.	.	-1.41345	0.0688996
MinimusContig_2305	.	.	-1.413	0.0564784
transcript-124_16065_75PE|m.29800	.	.	-1.40982	0.0710124
R1_Contig4990	.	.	-1.40387	0.0955287
transcript-124_1006_75PE|m.15291	Ca(2+)/calmodulin-responsive adenylate cyclase;	Ca(2+)/calmodulin-responsive adenylate cyclase;	-1.39876	0.0727367
transcript-124_39041_75PE	.	.	-1.39576	0.0829396
transcript-124_2885_75PE|m.17167	Synphilin-1;	Synphilin-1;	-1.39524	0.0460113
Contig2626	.	.	-1.3927	0.095148
MinimusContig_6091|m.10215	Tubulin alpha-1 chain;	Tubulin alpha-3 chain;	-1.39102	0.0451802
transcript-124_1863_75PE|m.16081	Condensin complex subunit 3;	Condensin complex subunit 3;	-1.39037	0.0392715
Contig2791|m.13155	Polycystic kidney disease protein 1-like 2;	Polycystic kidney disease protein 1-like 2;	-1.38419	0.0183602
MinimusContig_6061	.	.	-1.382	0.0977941
MinimusContig_544	.	.	-1.37383	0.0124205
Contig2649	.	.	-1.37022	0.0764148
transcript-124_9752_75PE	.	.	-1.3633	0.0737949
transcript-124_46762_75PE	.	.	-1.3611	0.0934648
transcript-124_2554_75PE|m.16844	Neurogenic locus notch homolog protein 1;	Neurogenic locus notch homolog protein 1;	-1.36087	0.0873125
transcript-124_65910_75PE	.	.	-1.35916	0.0752653
Contig1988|m.12462	TOM1-like protein 2;	TOM1-like protein 2;	-1.35664	0.0929208
transcript-124_26291_75PE|m.38539	.	.	-1.35142	0.0363776
transcript-124_26291_75PE|m.38540	.	.	-1.35142	0.0363776
transcript-124_2970_75PE	.	.	-1.34577	0.0413278
transcript-124_2679_75PE|m.16982	.	.	-1.3436	0.0584165
transcript-124_5326_75PE|m.19698	Zinc finger protein 236;	Zinc finger protein 236;	-1.3416	0.0992778
Myt_cherry_idba_c12467|m.93031	Zinc finger protein 292 {ECO:0000312|EMBL:CAM27828.1, ECO:0000312|MGI:MGI:1353423};	Zinc finger protein 292 {ECO:0000312|EMBL:CAM27828.1, ECO:0000312|MGI:MGI:1353423};	-1.3313	0.0796389
MinimusContig_1451|m.2402	Transformation/transcription domain-associated protein;	Transformation/transcription domain-associated protein;	-1.33034	0.0965157
Contig180|m.10602	.	.	-1.32986	0.090775
MinimusContig_599	.	.	-1.3271	0.0999502
transcript-124_17285_75PE	.	.	-1.32606	0.0287991
R1_Contig3403	.	.	-1.31548	0.0191185
MinimusContig_83	.	.	-1.31308	0.029156
R1_Contig24|m.84872	Tubulin alpha-1 chain;	Tubulin alpha-1 chain;	-1.30896	0.0561365
MinimusContig_4543	.	.	-1.30881	0.0472142
MinimusContig_450|m.977	Dynein heavy chain 6, axonemal;	Dynein heavy chain 6, axonemal;	-1.30874	0.0190061
transcript-124_30_75PE|m.14152	Zinc finger homeobox protein 3;	Zinc finger homeobox protein 3;	-1.28318	0.0894545
R1_Contig7300	.	.	-1.28298	0.0645412
MinimusContig_1664|m.3137	.	.	-1.28215	0.0774923
MinimusContig_734|m.1407	Dynein heavy chain 7, axonemal;	Dynein heavy chain 7, axonemal;	-1.27922	0.0357803
MinimusContig_42	.	.	-1.27528	0.0866891
transcript-124_15290_75PE	.	.	-1.27024	0.0663076
transcript-124_30354_75PE|m.41886	.	.	-1.25699	0.095148
Myt_cherry_idba_c3296	.	.	-1.25691	0.0348184
MinimusContig_1546	.	.	-1.25553	0.0649463
transcript-124_1787_75PE	.	.	-1.24811	0.034191
MinimusContig_2895|m.5907	.	.	-1.24601	0.0942147
transcript-124_5325_75PE	.	.	-1.24147	0.0199028
transcript-124_26464_75PE|m.38690	E3 ubiquitin-protein ligase rnf213-alpha {ECO:0000305};	E3 ubiquitin-protein ligase rnf213-alpha {ECO:0000305};	-1.22328	0.0583401
R1_Contig3116|m.86826	Ankyrin repeat and SOCS box protein 3;	Ankyrin repeat and SOCS box protein 3;	-1.21981	0.0617104
MinimusContig_800|m.1481	Tankyrase-1;	Tankyrase-1;	-1.21281	0.0451741
transcript-124_36423_75PE	.	.	-1.20884	0.0899982
transcript-95_2457	.	.	-1.20446	0.0365404
transcript-124_1267_75PE	.	.	1.23789	0.0500416
transcript-124_5778_75PE|m.20125	Adenylate cyclase type 10;	Adenylate cyclase type 10;	1.24913	0.0584099
transcript-124_6619_75PE|m.20858	.	.	1.24928	0.0942937
transcript-124_9609_75PE|m.23640	Replication protein A 70 kDa DNA-binding subunit;	Replication protein A 70 kDa DNA-binding subunit;	1.25057	0.0311765
MinimusContig_764	.	.	1.2622	0.0697162
Contig218|m.10666	Ras-GEF domain-containing family member 1B-A;	Ras-GEF domain-containing family member 1B-A;	1.302	0.0188181
transcript-124_4686_75PE	.	.	1.307	0.0766807
Contig752|m.11323	.	.	1.31368	0.0759886
transcript-124_5627_75PE	.	.	1.34226	0.0860239
transcript-124_12653_75PE|m.26630	.	.	1.3426	0.0793382
Contig3007|m.13346	40S ribosomal protein SA {ECO:0000255|HAMAP-Rule:MF_03015};	40S ribosomal protein SA {ECO:0000255|HAMAP-Rule:MF_03016};	1.34722	0.081492
Myt_cherry_idba_rep_c3809|m.90466	Troponin T;	.	1.36258	0.0664134
transcript-124_16756_75PE|m.30356	.	.	1.36564	0.0362607
transcript-124_72514_75PE	.	.	1.38556	0.0285871
MinimusContig_546|m.1163	Zinc finger protein 845;	Zinc finger protein 845;	1.40735	0.0544681
transcript-124_20077_75PE	.	.	1.4113	0.0977347
MinimusContig_2055	.	.	1.41664	0.0101436
MinimusContig_2350	.	.	1.43369	0.0940198
transcript-124_3604_LongLar8	.	.	1.43673	0.0136057
MinimusContig_12	.	.	1.43747	0.0583401
transcript-124_17837_75PE|m.31378	E3 ubiquitin-protein ligase ZNF598;	E3 ubiquitin-protein ligase ZNF598;	1.43841	0.091136
transcript-124_53437_75PE|m.59388	.	.	1.44023	0.0917932
transcript-124_2470_75PE	.	.	1.44351	0.0968834
MinimusContig_2565	.	.	1.44772	0.0961763
MinimusContig_2308|m.4667	Nucleolar protein 8;	Nucleolar protein 8;	1.45229	0.0984159
transcript-124_273_75PE|m.14487	Regulatory-associated protein of mTOR;	Regulatory-associated protein of mTOR;	1.45301	0.0703741
transcript-124_3076_75PE	BTB/POZ domain-containing adapter for CUL3-mediated RhoA degradation protein 3;	.	1.46536	0.0352313
MinimusContig_451|m.979	Protein lifeguard 2;	Protein lifeguard 2;	1.4719	0.00379438
Contig3197|m.13493	Sodium/potassium-transporting ATPase subunit alpha;	Sodium/potassium-transporting ATPase subunit alpha;	1.47999	0.0448398
R1_Contig7744	.	.	1.49079	0.090608
transcript-124_7569_75PE	.	.	1.49084	0.0356906
transcript-124_18120_75PE	.	.	1.49433	0.0899982
transcript-124_2118_75PE	.	.	1.50837	0.010596
Contig3266	.	.	1.51999	0.0721676
transcript-124_2768_75PE|m.17084	.	.	1.52759	0.0396336
Contig2395|m.12783	Dual specificity protein phosphatase CDC14A;	Dual specificity protein phosphatase CDC14A;	1.53224	0.0368527
MinimusContig_9|m.29	.	Mastermind-like protein 3;	1.53763	0.0817624
transcript-124_2715_75PE|m.17022	.	.	1.54425	0.0752653
R3_Contig67	.	.	1.54785	0.0472425
Myt_cherry_idba_c7821|m.91822	Ubiquitin-40S ribosomal protein S27a;	Ubiquitin-40S ribosomal protein S27a;	1.5483	0.0850863
MinimusContig_932|m.1627	Guanine nucleotide-binding protein G(i) subunit alpha;	Guanine nucleotide-binding protein G(i) subunit alpha;	1.5492	0.0228257
Contig2652	.	.	1.55446	0.0431866
transcript-124_13552_75PE	.	.	1.56376	0.0996709
MinimusContig_1536	.	.	1.56887	0.0106557
transcript-124_288_75PE|m.14499	RING finger protein 17;	RING finger protein 17;	1.57621	0.0931624
Contig1975|m.12446	Coiled-coil domain-containing protein 173;	Coiled-coil domain-containing protein 173;	1.57661	0.0631231
MinimusContig_371	.	.	1.57878	0.0650629
transcript-124_7514_75PE|m.21690	.	.	1.59294	0.00784051
MinimusContig_2473	.	.	1.60129	0.0436618
Contig1188	.	.	1.60513	0.0809977
Myt_cherry_idba_rep_c1621	.	.	1.6067	0.0807983
transcript-124_5245_75PE|m.19590	.	.	1.60783	0.0408856
transcript-124_23942_75PE|m.36533	.	.	1.61844	0.031898
MinimusContig_2890	.	.	1.63013	0.0151298
MinimusContig_1687	.	.	1.63622	0.0230352
Myt_cherry_idba_rep_c1980	.	.	1.63846	0.0545061
MinimusContig_2529	.	.	1.63878	0.0102178
MinimusContig_4894	.	.	1.64552	0.0437401
R2_Contig163	.	.	1.65011	0.0675778
R1_Contig1458	.	.	1.654	0.0482532
R1_Contig2901	Barrier-to-autointegration factor;	.	1.65548	0.0120315
transcript-124_7327_75PE|m.21561	Magnesium transporter NIPA2;	Magnesium transporter NIPA2;	1.65653	0.0704786
transcript-124_4856_75PE	.	.	1.66206	0.0692888
transcript-124_6852_75PE	.	.	1.66216	0.0306502
transcript-124_5448_75PE	.	.	1.66275	0.0278114
Contig864	.	.	1.66416	0.0732799
R1_Contig3615|m.87075	Gigasin-6 {ECO:0000303|Ref.2};	Gigasin-6 {ECO:0000303|Ref.2};	1.66764	0.0443416
transcript-124_22348_75PE	.	.	1.66787	0.0960506
R1_Contig5708|m.87964	60S ribosomal protein L23a;	60S ribosomal protein L23a;	1.67012	0.0586792
transcript-124_2238_75PE	.	.	1.67674	0.0178562
R2_Contig372	.	.	1.67883	0.0783144
transcript-124_9478_75PE	.	.	1.68138	0.0341369
transcript-124_18358_75PE	.	.	1.68292	0.0171664
MinimusContig_574|m.1206	Ryanodine receptor;	Ryanodine receptor;	1.6839	0.0595581
transcript-124_9816_75PE|m.23808	Glutamine-rich protein 2;	Glutamine-rich protein 2;	1.68764	0.0964938
R1_Contig8248|m.89600	Radial spoke head 10 homolog B2;	Radial spoke head 10 homolog B2;	1.6877	0.0325929
MinimusContig_1751|m.3412	Protein MCM10 homolog;	Protein MCM10 homolog;	1.69317	0.0234504
Contig329	.	.	1.70796	0.0129576
transcript-124_720_75PE	.	.	1.71393	0.034627
transcript-124_1472_75PE|m.15735	Limbin;	Limbin;	1.71671	0.075853
Contig2396|m.12784	Vacuolar protein sorting-associated protein 13B;	Vacuolar protein sorting-associated protein 13B;	1.71992	0.0977941
Contig693|m.11252	.	Neuronal migration protein doublecortin;	1.72063	0.0279455
transcript-124_20193_75PE	.	.	1.72334	0.0348807
transcript-124_14639_75PE	.	.	1.73075	0.0547843
transcript-124_20895_75PE|m.33915	Serine/threonine-protein kinase H1 homolog;	Serine/threonine-protein kinase H1 homolog;	1.73289	0.0801094
transcript-124_12891_75PE	.	.	1.73472	0.0781043
transcript-124_6557_75PE	.	.	1.74333	0.0796389
MinimusContig_2209	.	.	1.75036	0.0362616
MinimusContig_5245	.	.	1.75076	0.070753
R1_Contig6249	.	.	1.75416	0.0541108
transcript-124_54151_75PE	.	.	1.76002	0.035629
R1_Contig7586	.	.	1.7823	0.0265234
Contig1830	.	.	1.78376	0.0337601
transcript-124_18794_75PE|m.32204	Uncharacterized protein C10orf107 homolog;	Uncharacterized protein C10orf107 homolog;	1.78772	0.0391163
Contig371|m.10868	Glutamine--fructose-6-phosphate aminotransferase [isomerizing] 2;	Glutamine--fructose-6-phosphate aminotransferase [isomerizing] 2;	1.7934	0.0818573
transcript-124_2785_75PE|m.17093	Putative IQ motif and ankyrin repeat domain-containing protein LOC642574;	Putative IQ motif and ankyrin repeat domain-containing protein LOC642574;	1.8058	0.0756899
transcript-124_748_75PE|m.15029	.	High mobility group nucleosome-binding domain-containing protein 5;	1.80589	0.0455531
R1_Contig5387	.	.	1.80602	0.0772109
R2_Contig194|m.84652	Threonylcarbamoyladenosine tRNA methylthiotransferase;	Threonylcarbamoyladenosine tRNA methylthiotransferase;	1.81034	0.0563123
transcript-124_19637_75PE|m.32909	Transmembrane and TPR repeat-containing protein 2;	Transmembrane and TPR repeat-containing protein 2;	1.81102	0.0218085
transcript-124_22535_75PE	.	.	1.81152	0.0540447
transcript-124_12477_75PE	.	.	1.81447	0.0393997
transcript-124_4968_75PE|m.19348	Intraflagellar transport protein 88 homolog;	Intraflagellar transport protein 88 homolog;	1.815	0.0544681
transcript-124_2790_75PE	.	.	1.82307	0.00999375
transcript-124_64762_75PE|m.67291	60S ribosomal protein L28;	60S ribosomal protein L28;	1.82531	0.052693
R1_Contig2001	.	.	1.83873	0.0251096
MinimusContig_518	.	.	1.84074	0.0972628
transcript-124_12054_75PE	.	.	1.84329	0.0668249
transcript-124_15058_75PE	.	.	1.84355	0.051737
MinimusContig_1596	.	.	1.84522	0.0756899
transcript-124_19599_75PE|m.32870	.	.	1.84593	0.0540447
Contig2816	.	.	1.85109	0.0457262
MinimusContig_1879|m.3744	Peroxisome proliferator-activated receptor gamma coactivator-related protein 1;	Peroxisome proliferator-activated receptor gamma coactivator-related protein 1;	1.85382	0.0699359
transcript-124_20682_75PE|m.33773	Fibroblast growth factor receptor;	Fibroblast growth factor receptor;	1.85709	0.0902868
R1_Contig1991|m.86220	.	.	1.86284	0.080262
MinimusContig_1580|m.2912	Microtubule-associated tumor suppressor candidate 2;	Microtubule-associated tumor suppressor candidate 2;	1.86889	0.0771617
transcript-124_16294_75PE	.	.	1.8718	0.0386607
transcript-124_2042_75PE|m.16325	Intraflagellar transport protein 122 homolog;	Intraflagellar transport protein 122 homolog;	1.8719	0.0544681
transcript-124_12265_75PE|m.26284	G patch domain-containing protein 2;	G patch domain-containing protein 2;	1.87223	0.0630854
MinimusContig_6233|m.10345	Poly [ADP-ribose] polymerase 15;	Poly [ADP-ribose] polymerase 15;	1.88292	0.0467409
R2_Contig264|m.84700	Soma ferritin;	Soma ferritin;	1.88479	0.00800523
R1_Contig4235	.	.	1.887	0.0451972
R1_Contig6497|m.88432	Coiled-coil domain-containing protein 175;	Coiled-coil domain-containing protein 175;	1.8874	0.0429071
Contig3234|m.13530	.	.	1.89118	0.0228522
transcript-124_4449_75PE	.	.	1.89298	0.029156
MinimusContig_301|m.644	Mediator of RNA polymerase II transcription subunit 24;	Mediator of RNA polymerase II transcription subunit 24;	1.90226	0.0144187
transcript-124_10414_75PE	.	.	1.90286	0.025908
R1_Contig209|m.84990	Cytochrome c oxidase subunit 5B, mitochondrial;	Cytochrome c oxidase subunit 5B, mitochondrial;	1.9038	0.0704786
transcript-124_2113_75PE|m.16399	Atrial natriuretic peptide-converting enzyme;	Atrial natriuretic peptide-converting enzyme;	1.90407	0.0299001
transcript-124_3288_75PE	.	.	1.90783	0.0048229
R1_Contig1650|m.85958	Bardet-Biedl syndrome 7 protein homolog;	Bardet-Biedl syndrome 7 protein homolog;	1.91005	0.0704786
R1_Contig3899|m.87213	Vesicle-fusing ATPase;	Vesicle-fusing ATPase 1;	1.91122	0.0849764
R1_Contig3055|m.86794	Immunoglobulin domain and leucine-rich repeat-containing protein 2 {ECO:0000305};	Leucine-rich repeat neuronal protein 2;	1.91229	0.0560195
transcript-124_6321_75PE|m.20591	cGMP-dependent protein kinase, isozyme 1;	cGMP-dependent protein kinase, isozyme 1;	1.91574	0.0876014
transcript-124_24617_75PE	.	.	1.9166	0.0954072
Contig1152	.	.	1.91884	0.0104419
transcript-124_1773_75PE|m.16015	.	.	1.9228	0.0392715
transcript-124_914_75PE|m.15205	Protein PTHB1;	Protein PTHB1;	1.92629	0.0387125
transcript-124_637_75PE|m.14895	Putative serine/threonine-protein kinase C05D10.2;	Putative serine/threonine-protein kinase C05D10.2;	1.92977	0.0609798
transcript-124_20737_75PE	.	.	1.93085	0.0431838
transcript-124_5569_75PE|m.19918	Phospholipid-transporting ATPase ID;	Phospholipid-transporting ATPase ID;	1.93564	0.0666062
transcript-124_6199_75PE|m.20474	Membrane metallo-endopeptidase-like 1;	Membrane metallo-endopeptidase-like 1;	1.93591	0.0495879
Contig1854|m.12355	Thyroid receptor-interacting protein 11;	Thyroid receptor-interacting protein 11;	1.9446	0.0429231
Myt_cherry_idba_rep_c7243	.	.	1.94531	0.0695314
transcript-124_5015_75PE	.	.	1.94743	0.0262008
transcript-124_1495_75PE|m.15774	Collagen alpha-1(IV) chain;	Collagen alpha-1(IV) chain;	1.95051	0.0171296
MinimusContig_2300	.	.	1.95566	0.0246777
transcript-124_57582_75PE	40S ribosomal protein S3a {ECO:0000255|HAMAP-Rule:MF_03122};	.	1.96607	0.0409149
transcript-124_257_75PE|m.14450	Dystonin;	Dystonin;	1.96698	0.0309622
MinimusContig_4602|m.8738	Leucine-rich repeat-containing protein 23;	Leucine-rich repeat-containing protein 23;	1.96929	0.0969546
Myt_cherry_idba_rep_c1642	.	.	1.97107	0.0475604
Contig245|m.10708	Neutral alpha-glucosidase AB;	Neutral alpha-glucosidase AB;	1.97432	0.0860084
R1_Contig3753|m.87141	Cathepsin Z;	Cathepsin Z;	1.97746	0.0304183
MinimusContig_1683|m.3217	Calcineurin-binding protein cabin-1;	Calcineurin-binding protein cabin-1;	1.97859	0.0132637
transcript-124_979_75PE|m.15262	Adhesion G-protein coupled receptor G6;	Adhesion G-protein coupled receptor G6;	1.98167	0.095148
R1_Contig265	.	.	1.98566	0.0429231
R1_Contig1030|m.85490	Protein Wnt-9a;	Protein Wnt-9a;	1.98766	0.0421045
transcript-124_2600_75PE	.	.	1.98977	0.00928117
R3_Contig31	.	.	1.99131	0.0393997
transcript-124_30217_75PE	.	.	1.99544	0.0393576
transcript-124_18507_75PE|m.31972	DNA-binding protein SMUBP-2;	DNA-binding protein SMUBP-2;	1.99603	0.0715435
transcript-124_9344_75PE|m.23430	Ganglioside-induced differentiation-associated protein 1;	Ganglioside-induced differentiation-associated protein 1;	1.99802	0.0591428
MinimusContig_868	.	.	1.99823	0.080912
transcript-124_16001_75PE|m.29726	.	.	1.99845	0.0941952
R1_Contig1544|m.85880	Cytosolic phospholipase A2;	Cytosolic phospholipase A2;	1.99866	0.0104419
transcript-124_8989_75PE|m.23107	HMG domain-containing protein 4;	HMG domain-containing protein 4;	1.99903	0.0394257
transcript-124_5108_75PE	.	.	2.00573	0.00784051
R2_Contig23|m.84542	DnaJ homolog subfamily B member 4;	DnaJ homolog subfamily B member 5;	2.01094	0.0614489
MinimusContig_316	.	.	2.01418	0.0171664
transcript-124_4543_75PE|m.18936	Vascular endothelial growth factor receptor 3;	Vascular endothelial growth factor receptor 3;	2.01442	0.0796389
transcript-124_38507_75PE	.	.	2.01712	0.0508124
MinimusContig_4734	.	.	2.01716	0.078223
transcript-124_64709_75PE	Actin-2;	.	2.02061	0.0790929
Contig3468|m.13715	Malectin-A;	Malectin;	2.02204	0.0362856
transcript-124_5712_75PE|m.20058	Adhesion G-protein coupled receptor D1 {ECO:0000303|PubMed:25713288};	Adhesion G-protein coupled receptor D1 {ECO:0000303|PubMed:25713288};	2.02438	0.0876014
transcript-124_8635_75PE|m.22781	Protocadherin Fat 1;	Protocadherin Fat 1;	2.02454	0.0431866
transcript-124_16883_75PE|m.30462	.	.	2.02565	0.0767465
MinimusContig_931|m.1626	Coiled-coil domain-containing protein 57;	Coiled-coil domain-containing protein 57;	2.02679	0.0286922
MinimusContig_1019	.	.	2.03352	0.0656452
transcript-124_24515_75PE|m.36987	Microtubule-associated protein tau;	Microtubule-associated protein 4;	2.0361	0.0647677
Contig2762|m.13110	Sarcolemmal membrane-associated protein;	Sarcolemmal membrane-associated protein;	2.0431	0.0667936
transcript-124_10418_75PE	.	.	2.04362	0.0636076
MinimusContig_2097	.	.	2.04519	0.00103001
transcript-124_5178_75PE|m.19510	Regulator of nonsense transcripts 3A;	Regulator of nonsense transcripts 3A;	2.04758	0.0146469
MinimusContig_134|m.286	Coiled-coil domain-containing protein 180;	Coiled-coil domain-containing protein 180;	2.04759	0.0396536
transcript-124_36448_75PE	.	.	2.05019	0.0440064
MinimusContig_132	.	.	2.05367	0.023568
transcript-124_31404_75PE	.	.	2.05437	0.0608946
MinimusContig_801|m.1482	.	.	2.05451	0.0257776
transcript-124_4752_75PE|m.19146	.	.	2.05836	0.0564784
Contig2321|m.12718	60S ribosomal protein L37;	60S ribosomal protein L37;	2.06072	0.00936608
transcript-124_10060_75PE	.	.	2.06198	0.00872381
MinimusContig_3419|m.6852	Armadillo repeat-containing protein 4;	Armadillo repeat-containing protein 4;	2.0631	0.0267535
R1_Contig7166|m.89000	60 kDa heat shock protein, mitochondrial;	60 kDa heat shock protein, mitochondrial;	2.0642	0.0629271
Contig406|m.10925	Dynein intermediate chain 2, ciliary;	Dynein intermediate chain 2, ciliary;	2.06466	0.0592512
MinimusContig_3520|m.7037	.	.	2.06675	0.0729748
transcript-124_67296_75PE	.	.	2.07055	0.0927432
R1_Contig2749	.	.	2.07132	0.0395472
R1_Contig456	.	.	2.0748	0.0127896
MinimusContig_211|m.474	Myosin-IIIa;	Myosin-IIIa;	2.07963	0.04854
MinimusContig_472	.	.	2.08007	0.0467377
transcript-124_25673_75PE|m.38023	.	.	2.08018	0.0767153
MinimusContig_1469|m.2455	Cullin-associated NEDD8-dissociated protein 1;	Cullin-associated NEDD8-dissociated protein 1;	2.08056	0.0428782
R1_Contig6263	.	.	2.08127	0.0492249
MinimusContig_351	.	.	2.08278	0.0239874
Contig2717|m.13066	ATP synthase F(0) complex subunit C2, mitochondrial;	ATP synthase F(0) complex subunit C2, mitochondrial;	2.08352	0.00622543
transcript-124_7636_75PE	.	.	2.08686	0.00897652
MinimusContig_4358	.	.	2.08934	0.0446499
Contig220|m.10670	Uncharacterized protein C9orf172;	Uncharacterized protein C9orf172;	2.09666	0.00128026
transcript-124_14802_75PE|m.28631	Homeobox protein unc-4 homolog;	Homeobox protein unc-4 homolog;	2.09955	0.0917808
transcript-124_65152_75PE|m.67533	Thymosin beta {ECO:0000305};	Thymosin beta {ECO:0000305};	2.10118	0.0942492
transcript-124_506_75PE|m.14705	Pleckstrin homology domain-containing family A member 7;	Pleckstrin homology domain-containing family A member 7;	2.10306	0.035646
transcript-124_18836_75PE	.	.	2.10894	0.00812456
Myt_cherry_idba_rep_c3733	.	.	2.1125	0.000394236
transcript-124_24072_75PE	.	.	2.11485	0.015091
Contig1823|m.12338	Ferric-chelate reductase 1;	Ferric-chelate reductase 1;	2.12686	0.0783322
MinimusContig_3173|m.6415	Phosphoenolpyruvate carboxykinase, cytosolic [GTP];	Phosphoenolpyruvate carboxykinase, cytosolic [GTP];	2.13032	0.0787212
transcript-124_7559_75PE|m.21717	Enolase 4;	Enolase 4;	2.13412	0.0902471
transcript-124_27645_75PE	.	.	2.13527	0.0266964
R1_Contig393|m.85105	DnaJ homolog subfamily B member 11;	DnaJ homolog subfamily B member 11;	2.13536	0.0880671
transcript-124_5390_75PE|m.19755	RNA-binding motif, single-stranded-interacting protein 1;	RNA-binding motif, single-stranded-interacting protein 1;	2.13917	0.0275312
Myt_cherry_idba_rep_c1604	Syntenin-1;	.	2.14035	0.0987344
transcript-124_16000_75PE	.	.	2.14325	0.00928117
transcript-124_6250_LongLar8	ATP synthase subunit a;	.	2.14486	0.0197445
MinimusContig_3870	.	.	2.14776	0.0183602
MinimusContig_3585	.	.	2.16511	0.0895931
Contig2120	.	.	2.16525	0.0801094
Myt_cherry_idba_rep_c3481|m.90388	Probable ATP-dependent RNA helicase DDX20;	Probable ATP-dependent RNA helicase DDX20;	2.1661	0.00643216
transcript-124_46148_75PE|m.53886	.	.	2.1699	0.0631697
Myt_cherry_idba_rep_c2981	.	.	2.17154	0.0324725
MinimusContig_2187|m.4385	Putative peptidyl-prolyl cis-trans isomerase dodo;	Putative peptidyl-prolyl cis-trans isomerase dodo;	2.17672	0.0168376
MinimusContig_1550	.	.	2.1791	1.75392e-05
transcript-124_38824_75PE|m.48465	.	.	2.18272	0.03741
transcript-124_62578_75PE	.	.	2.18361	0.0269788
MinimusContig_1421|m.2309	von Willebrand factor A domain-containing protein 3B;	von Willebrand factor A domain-containing protein 3B;	2.18541	0.000256126
transcript-124_7604_75PE|m.21767	Dihydrolipoyl dehydrogenase, mitochondrial;	Dihydrolipoyl dehydrogenase, mitochondrial;	2.1887	0.0381776
MinimusContig_4588	.	.	2.19305	0.0149044
MinimusContig_679	.	.	2.19438	0.0298682
transcript-124_93567_75PE	60S ribosomal protein L39;	.	2.19801	0.0162836
MinimusContig_1515|m.2603	V-type proton ATPase 116 kDa subunit a isoform 1;	V-type proton ATPase 116 kDa subunit a isoform 1;	2.19906	0.0138767
transcript-124_47113_75PE	.	.	2.20039	0.0210004
MinimusContig_4052	.	.	2.20604	0.00112693
MinimusContig_583|m.1217	Mitochondrial proton/calcium exchanger protein {ECO:0000305};	Mitochondrial proton/calcium exchanger protein {ECO:0000305};	2.20977	0.0294911
transcript-124_17523_75PE|m.31052	Kinesin-like protein KIF9;	Kinesin-like protein KIF9;	2.21044	0.0502052
Contig9_capround1|m.10382	Coiled-coil domain-containing protein 162;	Coiled-coil domain-containing protein 162;	2.21238	0.0186489
transcript-124_4118_75PE|m.18445	RNA polymerase II elongation factor ELL2;	RNA polymerase II elongation factor ELL2;	2.21261	0.0949838
MinimusContig_1602|m.2968	.	.	2.21303	0.0720434
transcript-124_30803_75PE	.	.	2.21313	0.0642407
Contig213|m.10663	Zinc finger protein 45;	Zinc finger protein 45;	2.2168	0.0201353
R1_Contig1444|m.85811	Zinc finger C4H2 domain-containing protein;	Zinc finger C4H2 domain-containing protein;	2.22049	0.0452484
Myt_cherry_idba_rep_c10336|m.92516	40S ribosomal protein S19;	40S ribosomal protein S19;	2.22211	0.0104508
transcript-124_58923_75PE|m.63230	40S ribosomal protein S15a;	40S ribosomal protein S15a;	2.22299	0.0116217
transcript-124_26903_75PE	.	.	2.22825	0.0935932
Contig2643	.	.	2.23823	0.0043341
MinimusContig_3849	.	.	2.23849	0.00111265
transcript-124_62890_75PE	.	.	2.24138	0.0771806
R1_Contig2865	.	.	2.24398	0.0087758
transcript-124_9642_75PE|m.23672	BTB/POZ domain-containing protein 2;	BTB/POZ domain-containing protein 2;	2.24515	0.0197491
Myt_cherry_idba_c4659	.	.	2.24558	0.0853259
MinimusContig_889|m.1578	RNA-binding motif protein, X chromosome;	RNA binding motif protein, X-linked-like-1;	2.24697	0.0116217
transcript-124_23950_75PE|m.36539	.	.	2.24897	0.027394
transcript-124_54578_75PE	.	.	2.25148	0.0721977
transcript-124_24402_75PE|m.36916	Transforming growth factor-beta-induced protein ig-h3;	Transforming growth factor-beta-induced protein ig-h3;	2.25156	0.0964016
MinimusContig_1388|m.2176	Serine/threonine-protein kinase N2;	Serine/threonine-protein kinase N2;	2.25178	0.0395744
Myt_cherry_idba_rep_c13043	.	.	2.25235	0.084685
transcript-124_6820_75PE|m.21056	.	.	2.25423	0.075106
MinimusContig_1671|m.3176	Cytosolic 10-formyltetrahydrofolate dehydrogenase;	Cytosolic 10-formyltetrahydrofolate dehydrogenase;	2.26191	0.000290729
transcript-124_9510_75PE	.	.	2.26325	0.00867187
Contig2784	Guanine nucleotide-binding protein G(I)/G(S)/G(O) subunit gamma-12;	.	2.26764	0.0670509
Contig164|m.10581	Putative molluscan insulin-related peptide(s) receptor;	Putative molluscan insulin-related peptide(s) receptor;	2.2712	0.0217947
Myt_cherry_idba_rep_c7096	.	.	2.27993	0.0740919
MinimusContig_1492	.	.	2.28131	0.00199163
MinimusContig_2194|m.4397	Armadillo repeat protein deleted in velo-cardio-facial syndrome homolog;	Armadillo repeat protein deleted in velo-cardio-facial syndrome homolog;	2.28194	0.0558708
R1_Contig3275|m.86897	CLK4-associating serine/arginine rich protein;	CLK4-associating serine/arginine rich protein;	2.28237	0.0520562
transcript-124_40252_75PE	.	.	2.28514	0.0263373
MinimusContig_2151|m.4305	DnaJ homolog subfamily C member 7;	DnaJ homolog subfamily C member 7;	2.28845	0.0913854
Myt_cherry_idba_rep_c8936|m.92108	Protein SEC13 homolog {ECO:0000305};	Protein SEC13 homolog {ECO:0000305};	2.28899	0.0250767
transcript-124_3153_75PE|m.17459	Oxysterol-binding protein 1 {ECO:0000305};	Oxysterol-binding protein 1 {ECO:0000305};	2.28977	0.0214719
transcript-124_13001_75PE|m.26997	Methyltransferase-like protein 17, mitochondrial;	Methyltransferase-like protein 17, mitochondrial;	2.29047	0.0389436
transcript-124_76276_75PE	.	.	2.29149	0.0934289
R2_Contig378	.	.	2.29533	0.00466977
R1_Contig8289	.	.	2.29711	0.0324566
R1_Contig3530|m.87018	.	.	2.29797	0.0946854
Myt_cherry_idba_c1966	.	.	2.29883	0.00863649
transcript-124_64284_75PE	.	.	2.30376	0.0352313
Contig2880	.	.	2.30379	0.00534787
transcript-124_28744_75PE	.	.	2.30489	0.0188436
MinimusContig_431|m.950	.	.	2.30638	0.0306502
R1_Contig1781|m.86069	Putative ATP synthase subunit f, mitochondrial;	Putative ATP synthase subunit f, mitochondrial;	2.30802	0.0472425
transcript-124_982_75PE|m.15265	Tubulin polyglutamylase TTLL7 {ECO:0000305};	Tubulin polyglutamylase TTLL7 {ECO:0000305};	2.31576	0.0168525
transcript-124_29637_75PE|m.41301	.	.	2.31591	0.0356676
Contig153|m.10570	AT-rich interactive domain-containing protein 2;	AT-rich interactive domain-containing protein 2;	2.31884	0.00350575
Contig2737|m.13081	Junctophilin-1;	Junctophilin-1;	2.31904	0.0431691
R1_Contig4544	.	.	2.32673	0.0558435
transcript-124_842_75PE|m.15146	Ryanodine receptor;	Ryanodine receptor;	2.32712	0.00454058
Contig130_capround1|m.10482	Protein FAM161A;	Protein FAM161A;	2.32807	0.0304183
MinimusContig_1466|m.2450	Solute carrier family 12 member 2;	Solute carrier family 12 member 2;	2.32832	0.0212835
Contig96_capround1	.	.	2.33105	0.014672
R2_Contig23|m.84541	DnaJ homolog subfamily B member 4;	DnaJ homolog subfamily B member 4;	2.33393	0.0257776
R1_Contig321	.	.	2.33494	0.0227351
transcript-124_11442_75PE|m.25468	Zinc finger protein 609;	Zinc finger protein 609;	2.34032	0.0290162
MinimusContig_2512|m.5091	Polycomb protein suz12;	Polycomb protein suz12;	2.34208	0.0155984
transcript-124_15239_75PE	.	.	2.34483	0.00918296
Contig3316|m.13593	Myb-binding protein 1A;	Myb-binding protein 1A;	2.34594	0.0695846
R1_Contig3712	.	.	2.35028	0.0299135
R1_Contig8635	.	.	2.35036	0.0137387
transcript-124_6922_75PE|m.21177	Probable ATP-dependent RNA helicase DDX27;	Probable ATP-dependent RNA helicase DDX27;	2.35176	0.0165184
transcript-124_3854_75PE|m.18177	Cytoplasmic dynein 2 heavy chain 1;	Cytoplasmic dynein 2 heavy chain 1;	2.3527	0.0246739
Myt_cherry_idba_rep_c4130	.	.	2.353	0.0357803
MinimusContig_2361|m.4758	Matrin-3;	Matrin-3;	2.35343	0.0262592
MinimusContig_136	.	.	2.35588	0.0166255
transcript-124_89204_75PE	.	.	2.35601	0.0244372
transcript-124_2148_75PE|m.16431	Cerebellar degeneration-related protein 2;	Cerebellar degeneration-related protein 2;	2.36085	0.0552624
transcript-124_14740_75PE	.	.	2.361	0.00866406
MinimusContig_871|m.1551	UV excision repair protein RAD23 homolog B;	UV excision repair protein RAD23 homolog B;	2.36632	0.0590946
transcript-124_73694_75PE	28S ribosomal protein S36, mitochondrial;	.	2.36942	0.0481957
MinimusContig_3102|m.6302	Nose resistant to fluoxetine protein 6;	Nose resistant to fluoxetine protein 6;	2.37061	0.0515785
MinimusContig_116|m.239	Teneurin-m;	Teneurin-m;	2.3758	1.1996e-05
MinimusContig_1090	.	.	2.37914	0.0348097
Myt_cherry_idba_rep_c1290|m.90001	Apolipophorins;	Apolipophorins;	2.38227	0.05757
transcript-124_46014_75PE|m.53789	.	Ganglioside GM2 activator;	2.38273	0.0614283
transcript-124_41741_75PE	.	.	2.38338	0.0590946
Myt_cherry_idba_rep_c1246|m.89998	.	.	2.38557	0.00637998
Contig3340|m.13617	60S ribosomal protein L18a;	60S ribosomal protein L18a;	2.38989	0.00265506
transcript-124_19736_75PE|m.32995	Mammalian ependymin-related protein 1;	Mammalian ependymin-related protein 1;	2.39199	0.0722231
Contig372|m.10869	FACT complex subunit SPT16;	FACT complex subunit SPT16;	2.39235	0.00669055
transcript-124_20579_75PE|m.33695	(E3-independent) E2 ubiquitin-conjugating enzyme UBE2O;	(E3-independent) E2 ubiquitin-conjugating enzyme UBE2O;	2.39394	0.0809977
R1_Contig680|m.85265	Rho GDP-dissociation inhibitor 1;	Rho GDP-dissociation inhibitor 1;	2.39445	0.0675253
transcript-124_13232_75PE	.	.	2.39521	0.033547
MinimusContig_2044	.	.	2.4005	0.00258907
transcript-124_8975_75PE	.	.	2.40163	0.0101709
transcript-124_9477_75PE|m.23546	Junction-mediating and -regulatory protein;	Junction-mediating and -regulatory protein;	2.40299	0.0592512
transcript-124_35690_75PE	.	.	2.4047	0.0560195
MinimusContig_636	.	.	2.40558	0.0116898
Myt_cherry_idba_rep_c2401	.	.	2.40696	0.0767465
R1_Contig1758	.	.	2.40888	0.00669055
transcript-124_8883_75PE	.	.	2.40892	0.00784051
transcript-124_29371_75PE	.	.	2.40916	0.0822402
MinimusContig_1012	.	.	2.41346	0.0112731
transcript-124_11702_75PE|m.25710	Partner of Y14 and mago {ECO:0000250|UniProtKB:P82804};	Partner of Y14 and mago {ECO:0000250|UniProtKB:P82804};	2.4138	0.051737
transcript-124_3484_75PE|m.17829	.	.	2.41639	0.0858301
R1_Contig6840|m.88757	Chorion peroxidase;	Chorion peroxidase;	2.41957	0.00293829
transcript-124_3664_75PE|m.17974	.	.	2.42173	0.0109826
MinimusContig_2080|m.4159	Calcium homeostasis endoplasmic reticulum protein;	Calcium homeostasis endoplasmic reticulum protein;	2.42321	0.00370203
MinimusContig_634	.	.	2.42405	0.00630736
transcript-124_18201_75PE|m.31714	.	Bromodomain-containing protein 4;	2.42493	0.0109314
R1_Contig6879	.	.	2.42528	0.00671537
R1_Contig5555|m.87886	Vacuolar protein sorting-associated protein 28 homolog;	Vacuolar protein sorting-associated protein 28 homolog;	2.43374	0.0234451
transcript-124_10305_75PE|m.24297	Ubiquitin carboxyl-terminal hydrolase 4;	Ubiquitin carboxyl-terminal hydrolase 4;	2.43565	0.0300787
transcript-124_2767_75PE	.	.	2.43617	0.000425295
MinimusContig_4534	.	.	2.4371	0.0931624
MinimusContig_4752	.	.	2.4459	0.0469164
transcript-124_15903_75PE	.	.	2.45059	0.0442865
transcript-124_16016_75PE|m.29732	Probable tubulin polyglutamylase TTLL9;	Probable tubulin polyglutamylase TTLL9;	2.45114	0.025066
transcript-124_5469_75PE|m.19812	Multidrug resistance-associated protein 5;	Multidrug resistance-associated protein 5;	2.45655	0.0167516
R1_Contig6983|m.88871	.	.	2.46067	0.0826302
transcript-124_70814_75PE	.	.	2.46485	0.0277148
transcript-124_40008_75PE	.	.	2.46519	0.0701112
R1_Contig3924	.	.	2.4675	0.047483
transcript-124_29683_75PE	.	.	2.46968	0.0436832
transcript-124_48429_75PE|m.55690	.	.	2.47499	0.0796389
transcript-124_1270_75PE	.	.	2.47528	0.000581123
transcript-124_2053_75PE|m.16332	Nucleolar MIF4G domain-containing protein 1;	Nucleolar MIF4G domain-containing protein 1;	2.47547	0.00843501
MinimusContig_4519	.	.	2.47898	0.00439203
R1_Contig5770	.	.	2.48038	0.0500764
transcript-124_8700_75PE	.	.	2.48582	0.003342
R1_Contig2722	.	.	2.48663	0.0441186
transcript-124_29444_75PE|m.41158	Zinc finger Ran-binding domain-containing protein 2;	Zinc finger Ran-binding domain-containing protein 2;	2.48684	0.0357803
transcript-124_4623_75PE|m.19033	Peptidyl-prolyl cis-trans isomerase-like 2 {ECO:0000305};	Peptidyl-prolyl cis-trans isomerase-like 2 {ECO:0000305};	2.49659	0.0400123
MinimusContig_933	.	.	2.50312	0.000540225
transcript-124_37211_75PE	.	.	2.50767	0.0918644
MinimusContig_368|m.787	U5 small nuclear ribonucleoprotein 200 kDa helicase;	U5 small nuclear ribonucleoprotein 200 kDa helicase;	2.50976	0.00568086
MinimusContig_1656|m.3098	Coronin-6;	Coronin-6;	2.51266	0.0208416
MinimusContig_1242|m.1822	Basal body-orientation factor 1 {ECO:0000250|UniProtKB:Q8ND07};	Basal body-orientation factor 1 {ECO:0000250|UniProtKB:Q8ND07};	2.5145	0.0282093
transcript-124_11807_75PE|m.25786	Sorting nexin-6;	Sorting nexin-6;	2.51451	0.0508167
MinimusContig_151|m.320	Kinesin-associated protein 3;	Kinesin-associated protein 3;	2.51453	0.00168205
transcript-124_48653_75PE|m.55851	.	.	2.51811	0.0241485
transcript-124_82134_75PE	.	.	2.52022	0.0403518
Contig2830|m.13198	Transcription elongation regulator 1;	Transcription elongation regulator 1;	2.52379	0.0422821
transcript-124_43426_75PE|m.51955	Mammalian ependymin-related protein 1;	Mammalian ependymin-related protein 1;	2.52924	0.0130093
R1_Contig2624|m.86600	Transforming growth factor-beta-induced protein ig-h3;	Transforming growth factor-beta-induced protein ig-h3;	2.53118	0.000343465
transcript-124_44681_75PE	.	.	2.53279	0.0652542
Contig1211|m.11798	Protein FAM114A2;	Protein FAM114A2;	2.53994	0.0368533
MinimusContig_5370	.	.	2.54199	0.00122212
transcript-124_4119_75PE	.	.	2.54809	0.0820555
R1_Contig5126	.	.	2.56599	0.0214122
MinimusContig_709	.	.	2.56991	0.00598544
Contig1082|m.11688	Caveolin-1;	Caveolin-1;	2.57066	0.0996927
Myt_cherry_idba_rep_c13166	.	.	2.57793	0.0108021
transcript-124_11801_75PE|m.25785	SWI/SNF-related matrix-associated actin-dependent regulator of chromatin subfamily D member 1;	SWI/SNF-related matrix-associated actin-dependent regulator of chromatin subfamily D member 1;	2.57843	0.0284457
R1_Contig5372|m.87801	.	.	2.58044	0.0759707
R1_Contig5588	.	.	2.58369	0.0236089
MinimusContig_425	.	.	2.58545	0.00546796
Contig668|m.11225	Putative beta-hexosaminidase;	Putative beta-hexosaminidase;	2.58827	0.0001844
transcript-124_93344_75PE	Transmembrane protein 258;	.	2.58998	0.0472425
R2_Contig36	.	.	2.59072	0.00243643
R1_Contig8031	.	.	2.59634	0.0389436
[truncated: 360 more rows]
